# Supplementary material for: Machine learning prediction of dual absorber lead-free perovskite solar cells for boosting PCE
Source: Sci Rep. 2026 May 24;16:16027. doi: 10.1038/s41598-026-51970-5 (PMC13199426; doi:10.1038/s41598-026-51970-5)
Supplement: Supplementary file 2 — Supplementary Information 2. [file 41598_2026_51970_MOESM2_ESM.csv]

Cs2TiCl6-thickness	Cs2AgBiI6- thickness	Cs2TiCl6-Nt	Cs2AgBiI6-Nt	Cs2TiCl6-ND	Cs2AgBiI6-NA	Interface_Nt	PCE	VOC	JSC	FF
0.1	0.1	1.00E+11	1.00E+11	1.00E+14	1.00E+14	1.00E+11	23.28	1.38	19.35	87.31
0.1	0.1	1.00E+11	1.00E+11	1.00E+14	1.00E+14	1.00E+14	17.56	1.12	19.35	81.26
0.1	0.1	1.00E+11	1.00E+11	1.00E+14	1.00E+14	1.00E+16	12.58	0.87	19.1	75.45
0.1	0.1	1.00E+11	1.00E+11	1.00E+14	1.00E+17	1.00E+11	23.66	1.38	19.35	88.66
0.1	0.1	1.00E+11	1.00E+11	1.00E+14	1.00E+17	1.00E+14	20.09	1.19	19.35	87.61
0.1	0.1	1.00E+11	1.00E+11	1.00E+14	1.00E+17	1.00E+16	16.81	1.04	19.2	83.86
0.1	0.1	1.00E+11	1.00E+11	1.00E+14	1.00E+19	1.00E+11	24.21	1.38	19.32	90.53
0.1	0.1	1.00E+11	1.00E+11	1.00E+14	1.00E+19	1.00E+14	22.64	1.3	19.32	89.99
0.1	0.1	1.00E+11	1.00E+11	1.00E+14	1.00E+19	1.00E+16	19.81	1.19	19.16	87.2
0.1	0.1	1.00E+11	1.00E+11	1.00E+17	1.00E+14	1.00E+11	20.2	1.37	18.15	81.07
0.1	0.1	1.00E+11	1.00E+11	1.00E+17	1.00E+14	1.00E+14	17.45	1.17	18.14	81.9
0.1	0.1	1.00E+11	1.00E+11	1.00E+17	1.00E+14	1.00E+16	14.15	1.04	17.61	76.91
0.1	0.1	1.00E+11	1.00E+11	1.00E+17	1.00E+17	1.00E+11	20.53	1.37	19.24	77.7
0.1	0.1	1.00E+11	1.00E+11	1.00E+17	1.00E+17	1.00E+14	16.76	1.12	19.24	78.06
0.1	0.1	1.00E+11	1.00E+11	1.00E+17	1.00E+17	1.00E+16	13.49	0.92	19.12	76.35
0.1	0.1	1.00E+11	1.00E+11	1.00E+17	1.00E+19	1.00E+11	22.45	1.38	19.32	84.12
0.1	0.1	1.00E+11	1.00E+11	1.00E+17	1.00E+19	1.00E+14	21.37	1.29	19.31	85.75
0.1	0.1	1.00E+11	1.00E+11	1.00E+17	1.00E+19	1.00E+16	19.47	1.17	19.2	86.81
0.1	0.1	1.00E+11	1.00E+11	1.00E+19	1.00E+14	1.00E+11	7.27	1.35	5.94	90.44
0.1	0.1	1.00E+11	1.00E+11	1.00E+19	1.00E+14	1.00E+14	6.78	1.27	5.94	90.03
0.1	0.1	1.00E+11	1.00E+11	1.00E+19	1.00E+14	1.00E+16	6.05	1.15	5.92	88.8
0.1	0.1	1.00E+11	1.00E+11	1.00E+19	1.00E+17	1.00E+11	7.28	1.35	5.95	90.46
0.1	0.1	1.00E+11	1.00E+11	1.00E+19	1.00E+17	1.00E+14	6.76	1.26	5.95	89.95
0.1	0.1	1.00E+11	1.00E+11	1.00E+19	1.00E+17	1.00E+16	6.05	1.15	5.93	88.94
0.1	0.1	1.00E+11	1.00E+11	1.00E+19	1.00E+19	1.00E+11	7.11	1.35	5.96	88.61
0.1	0.1	1.00E+11	1.00E+11	1.00E+19	1.00E+19	1.00E+14	5.63	1.12	5.96	84.42
0.1	0.1	1.00E+11	1.00E+11	1.00E+19	1.00E+19	1.00E+16	4.59	0.93	5.96	82.4
0.1	0.1	1.00E+11	1.00E+14	1.00E+14	1.00E+14	1.00E+11	21.67	1.29	19.35	86.58
0.1	0.1	1.00E+11	1.00E+14	1.00E+14	1.00E+14	1.00E+14	17.56	1.12	19.35	81.27
0.1	0.1	1.00E+11	1.00E+14	1.00E+14	1.00E+14	1.00E+16	12.58	0.87	19.1	75.45
0.1	0.1	1.00E+11	1.00E+14	1.00E+14	1.00E+17	1.00E+11	22.72	1.31	19.35	89.36
0.1	0.1	1.00E+11	1.00E+14	1.00E+14	1.00E+17	1.00E+14	20.09	1.18	19.35	87.6
0.1	0.1	1.00E+11	1.00E+14	1.00E+14	1.00E+17	1.00E+16	16.81	1.04	19.2	83.85
0.1	0.1	1.00E+11	1.00E+14	1.00E+14	1.00E+19	1.00E+11	24.11	1.38	19.31	90.48
0.1	0.1	1.00E+11	1.00E+14	1.00E+14	1.00E+19	1.00E+14	22.63	1.3	19.31	89.99
0.1	0.1	1.00E+11	1.00E+14	1.00E+14	1.00E+19	1.00E+16	19.8	1.19	19.16	87.2
0.1	0.1	1.00E+11	1.00E+14	1.00E+17	1.00E+14	1.00E+11	18.37	1.28	18.15	78.81
0.1	0.1	1.00E+11	1.00E+14	1.00E+17	1.00E+14	1.00E+14	17.36	1.17	18.14	81.63
0.1	0.1	1.00E+11	1.00E+14	1.00E+17	1.00E+14	1.00E+16	14.15	1.04	17.61	76.89
0.1	0.1	1.00E+11	1.00E+14	1.00E+17	1.00E+17	1.00E+11	19.87	1.31	19.24	79.01
0.1	0.1	1.00E+11	1.00E+14	1.00E+17	1.00E+17	1.00E+14	16.75	1.12	19.24	78.05
0.1	0.1	1.00E+11	1.00E+14	1.00E+17	1.00E+17	1.00E+16	13.49	0.92	19.12	76.35
0.1	0.1	1.00E+11	1.00E+14	1.00E+17	1.00E+19	1.00E+11	22.4	1.38	19.31	84.26
0.1	0.1	1.00E+11	1.00E+14	1.00E+17	1.00E+19	1.00E+14	21.36	1.29	19.31	85.75
0.1	0.1	1.00E+11	1.00E+14	1.00E+17	1.00E+19	1.00E+16	19.46	1.17	19.19	86.81
0.1	0.1	1.00E+11	1.00E+14	1.00E+19	1.00E+14	1.00E+11	6.39	1.25	5.94	85.97
0.1	0.1	1.00E+11	1.00E+14	1.00E+19	1.00E+14	1.00E+14	6.36	1.24	5.94	86.62
0.1	0.1	1.00E+11	1.00E+14	1.00E+19	1.00E+14	1.00E+16	6	1.15	5.92	88.27
0.1	0.1	1.00E+11	1.00E+14	1.00E+19	1.00E+17	1.00E+11	6.59	1.27	5.95	87.16
0.1	0.1	1.00E+11	1.00E+14	1.00E+19	1.00E+17	1.00E+14	6.53	1.25	5.95	88.06
0.1	0.1	1.00E+11	1.00E+14	1.00E+19	1.00E+17	1.00E+16	6.03	1.14	5.93	88.74
0.1	0.1	1.00E+11	1.00E+14	1.00E+19	1.00E+19	1.00E+11	7.05	1.34	5.96	88.24
0.1	0.1	1.00E+11	1.00E+14	1.00E+19	1.00E+19	1.00E+14	5.63	1.12	5.96	84.42
0.1	0.1	1.00E+11	1.00E+14	1.00E+19	1.00E+19	1.00E+16	4.59	0.93	5.95	82.39
0.1	0.1	1.00E+11	1.00E+16	1.00E+14	1.00E+14	1.00E+11	18.62	1.13	19.33	85.23
0.1	0.1	1.00E+11	1.00E+16	1.00E+14	1.00E+14	1.00E+14	17.25	1.09	19.33	81.53
0.1	0.1	1.00E+11	1.00E+16	1.00E+14	1.00E+14	1.00E+16	12.54	0.87	19.08	75.31
0.1	0.1	1.00E+11	1.00E+16	1.00E+14	1.00E+17	1.00E+11	20.22	1.19	19.27	88.09
0.1	0.1	1.00E+11	1.00E+16	1.00E+14	1.00E+17	1.00E+14	19.61	1.17	19.27	87.15
0.1	0.1	1.00E+11	1.00E+16	1.00E+14	1.00E+17	1.00E+16	16.6	1.04	19.11	83.22
0.1	0.1	1.00E+11	1.00E+16	1.00E+14	1.00E+19	1.00E+11	22.21	1.31	18.89	90.1
0.1	0.1	1.00E+11	1.00E+16	1.00E+14	1.00E+19	1.00E+14	21.83	1.29	18.88	89.88
0.1	0.1	1.00E+11	1.00E+16	1.00E+14	1.00E+19	1.00E+16	19.38	1.18	18.75	87.27
0.1	0.1	1.00E+11	1.00E+16	1.00E+17	1.00E+14	1.00E+11	15.33	1.09	18.13	77.64
0.1	0.1	1.00E+11	1.00E+16	1.00E+17	1.00E+14	1.00E+14	15.31	1.09	18.12	77.71
0.1	0.1	1.00E+11	1.00E+16	1.00E+17	1.00E+14	1.00E+16	13.73	1.03	17.59	75.44
0.1	0.1	1.00E+11	1.00E+16	1.00E+17	1.00E+17	1.00E+11	17.26	1.17	19.2	77.03
0.1	0.1	1.00E+11	1.00E+16	1.00E+17	1.00E+17	1.00E+14	16.4	1.11	19.2	77.32
0.1	0.1	1.00E+11	1.00E+16	1.00E+17	1.00E+17	1.00E+16	13.4	0.92	19.09	76.01
0.1	0.1	1.00E+11	1.00E+16	1.00E+17	1.00E+19	1.00E+11	21.06	1.3	18.89	85.56
0.1	0.1	1.00E+11	1.00E+16	1.00E+17	1.00E+19	1.00E+14	20.72	1.28	18.89	85.85
0.1	0.1	1.00E+11	1.00E+16	1.00E+17	1.00E+19	1.00E+16	19.02	1.17	18.78	86.76
0.1	0.1	1.00E+11	1.00E+16	1.00E+19	1.00E+14	1.00E+11	5.2	1.06	5.94	82.6
0.1	0.1	1.00E+11	1.00E+16	1.00E+19	1.00E+14	1.00E+14	5.2	1.06	5.94	82.6
0.1	0.1	1.00E+11	1.00E+16	1.00E+19	1.00E+14	1.00E+16	5.16	1.06	5.92	82.4
0.1	0.1	1.00E+11	1.00E+16	1.00E+19	1.00E+17	1.00E+11	5.35	1.1	5.93	82.12
0.1	0.1	1.00E+11	1.00E+16	1.00E+19	1.00E+17	1.00E+14	5.35	1.1	5.93	82.12
0.1	0.1	1.00E+11	1.00E+16	1.00E+19	1.00E+17	1.00E+16	5.32	1.09	5.92	82.39
0.1	0.1	1.00E+11	1.00E+16	1.00E+19	1.00E+19	1.00E+11	5.74	1.24	5.59	82.99
0.1	0.1	1.00E+11	1.00E+16	1.00E+19	1.00E+19	1.00E+14	5.22	1.11	5.59	83.76
0.1	0.1	1.00E+11	1.00E+16	1.00E+19	1.00E+19	1.00E+16	4.27	0.93	5.59	82
0.1	0.1	1.00E+14	1.00E+11	1.00E+14	1.00E+14	1.00E+11	23.24	1.38	19.35	87.16
0.1	0.1	1.00E+14	1.00E+11	1.00E+14	1.00E+14	1.00E+14	17.56	1.12	19.35	81.24
0.1	0.1	1.00E+14	1.00E+11	1.00E+14	1.00E+14	1.00E+16	12.58	0.87	19.1	75.44
0.1	0.1	1.00E+14	1.00E+11	1.00E+14	1.00E+17	1.00E+11	23.63	1.38	19.35	88.56
0.1	0.1	1.00E+14	1.00E+11	1.00E+14	1.00E+17	1.00E+14	20.09	1.19	19.35	87.59
0.1	0.1	1.00E+14	1.00E+11	1.00E+14	1.00E+17	1.00E+16	16.81	1.04	19.2	83.85
0.1	0.1	1.00E+14	1.00E+11	1.00E+14	1.00E+19	1.00E+11	24.2	1.38	19.32	90.5
0.1	0.1	1.00E+14	1.00E+11	1.00E+14	1.00E+19	1.00E+14	22.63	1.3	19.32	89.97
0.1	0.1	1.00E+14	1.00E+11	1.00E+14	1.00E+19	1.00E+16	19.81	1.19	19.16	87.19
0.1	0.1	1.00E+14	1.00E+11	1.00E+17	1.00E+14	1.00E+11	20.15	1.37	18.12	80.96
0.1	0.1	1.00E+14	1.00E+11	1.00E+17	1.00E+14	1.00E+14	17.41	1.17	18.12	81.82
0.1	0.1	1.00E+14	1.00E+11	1.00E+17	1.00E+14	1.00E+16	14.12	1.04	17.59	76.84
0.1	0.1	1.00E+14	1.00E+11	1.00E+17	1.00E+17	1.00E+11	20.49	1.37	19.24	77.54
0.1	0.1	1.00E+14	1.00E+11	1.00E+17	1.00E+17	1.00E+14	16.73	1.12	19.23	77.97
0.1	0.1	1.00E+14	1.00E+11	1.00E+17	1.00E+17	1.00E+16	13.47	0.92	19.12	76.28
0.1	0.1	1.00E+14	1.00E+11	1.00E+17	1.00E+19	1.00E+11	22.42	1.38	19.32	84.02
0.1	0.1	1.00E+14	1.00E+11	1.00E+17	1.00E+19	1.00E+14	21.35	1.29	19.31	85.67
0.1	0.1	1.00E+14	1.00E+11	1.00E+17	1.00E+19	1.00E+16	19.46	1.17	19.2	86.77
0.1	0.1	1.00E+14	1.00E+11	1.00E+19	1.00E+14	1.00E+11	7.27	1.35	5.94	90.44
0.1	0.1	1.00E+14	1.00E+11	1.00E+19	1.00E+14	1.00E+14	6.78	1.27	5.94	90.03
0.1	0.1	1.00E+14	1.00E+11	1.00E+19	1.00E+14	1.00E+16	6.05	1.15	5.92	88.8
0.1	0.1	1.00E+14	1.00E+11	1.00E+19	1.00E+17	1.00E+11	7.28	1.35	5.95	90.46
0.1	0.1	1.00E+14	1.00E+11	1.00E+19	1.00E+17	1.00E+14	6.76	1.26	5.95	89.95
0.1	0.1	1.00E+14	1.00E+11	1.00E+19	1.00E+17	1.00E+16	6.04	1.15	5.93	88.94
0.1	0.1	1.00E+14	1.00E+11	1.00E+19	1.00E+19	1.00E+11	7.11	1.35	5.96	88.61
0.1	0.1	1.00E+14	1.00E+11	1.00E+19	1.00E+19	1.00E+14	5.63	1.12	5.96	84.42
0.1	0.1	1.00E+14	1.00E+11	1.00E+19	1.00E+19	1.00E+16	4.59	0.93	5.96	82.4
0.1	0.1	1.00E+14	1.00E+14	1.00E+14	1.00E+14	1.00E+11	21.65	1.29	19.35	86.52
0.1	0.1	1.00E+14	1.00E+14	1.00E+14	1.00E+14	1.00E+14	17.55	1.12	19.35	81.25
0.1	0.1	1.00E+14	1.00E+14	1.00E+14	1.00E+14	1.00E+16	12.58	0.87	19.1	75.44
0.1	0.1	1.00E+14	1.00E+14	1.00E+14	1.00E+17	1.00E+11	22.7	1.31	19.35	89.31
0.1	0.1	1.00E+14	1.00E+14	1.00E+14	1.00E+17	1.00E+14	20.08	1.18	19.35	87.58
0.1	0.1	1.00E+14	1.00E+14	1.00E+14	1.00E+17	1.00E+16	16.81	1.04	19.2	83.85
0.1	0.1	1.00E+14	1.00E+14	1.00E+14	1.00E+19	1.00E+11	24.1	1.38	19.31	90.44
0.1	0.1	1.00E+14	1.00E+14	1.00E+14	1.00E+19	1.00E+14	22.62	1.3	19.31	89.97
0.1	0.1	1.00E+14	1.00E+14	1.00E+14	1.00E+19	1.00E+16	19.8	1.19	19.16	87.19
0.1	0.1	1.00E+14	1.00E+14	1.00E+17	1.00E+14	1.00E+11	18.32	1.28	18.12	78.72
0.1	0.1	1.00E+14	1.00E+14	1.00E+17	1.00E+14	1.00E+14	17.32	1.17	18.12	81.54
0.1	0.1	1.00E+14	1.00E+14	1.00E+17	1.00E+14	1.00E+16	14.12	1.04	17.59	76.82
0.1	0.1	1.00E+14	1.00E+14	1.00E+17	1.00E+17	1.00E+11	19.83	1.31	19.24	78.87
0.1	0.1	1.00E+14	1.00E+14	1.00E+17	1.00E+17	1.00E+14	16.73	1.12	19.23	77.96
0.1	0.1	1.00E+14	1.00E+14	1.00E+17	1.00E+17	1.00E+16	13.47	0.92	19.12	76.28
0.1	0.1	1.00E+14	1.00E+14	1.00E+17	1.00E+19	1.00E+11	22.37	1.38	19.31	84.16
0.1	0.1	1.00E+14	1.00E+14	1.00E+17	1.00E+19	1.00E+14	21.34	1.29	19.31	85.67
0.1	0.1	1.00E+14	1.00E+14	1.00E+17	1.00E+19	1.00E+16	19.45	1.17	19.19	86.77
0.1	0.1	1.00E+14	1.00E+14	1.00E+19	1.00E+14	1.00E+11	6.38	1.25	5.94	85.97
0.1	0.1	1.00E+14	1.00E+14	1.00E+19	1.00E+14	1.00E+14	6.36	1.24	5.94	86.62
0.1	0.1	1.00E+14	1.00E+14	1.00E+19	1.00E+14	1.00E+16	6	1.15	5.92	88.27
0.1	0.1	1.00E+14	1.00E+14	1.00E+19	1.00E+17	1.00E+11	6.59	1.27	5.95	87.16
0.1	0.1	1.00E+14	1.00E+14	1.00E+19	1.00E+17	1.00E+14	6.53	1.25	5.95	88.06
0.1	0.1	1.00E+14	1.00E+14	1.00E+19	1.00E+17	1.00E+16	6.03	1.14	5.93	88.74
0.1	0.1	1.00E+14	1.00E+14	1.00E+19	1.00E+19	1.00E+11	7.05	1.34	5.96	88.24
0.1	0.1	1.00E+14	1.00E+14	1.00E+19	1.00E+19	1.00E+14	5.63	1.12	5.96	84.42
0.1	0.1	1.00E+14	1.00E+14	1.00E+19	1.00E+19	1.00E+16	4.59	0.93	5.95	82.39
0.1	0.1	1.00E+14	1.00E+16	1.00E+14	1.00E+14	1.00E+11	18.61	1.13	19.33	85.21
0.1	0.1	1.00E+14	1.00E+16	1.00E+14	1.00E+14	1.00E+14	17.25	1.09	19.33	81.52
0.1	0.1	1.00E+14	1.00E+16	1.00E+14	1.00E+14	1.00E+16	12.54	0.87	19.08	75.3
0.1	0.1	1.00E+14	1.00E+16	1.00E+14	1.00E+17	1.00E+11	20.21	1.19	19.27	88.07
0.1	0.1	1.00E+14	1.00E+16	1.00E+14	1.00E+17	1.00E+14	19.6	1.17	19.26	87.13
0.1	0.1	1.00E+14	1.00E+16	1.00E+14	1.00E+17	1.00E+16	16.6	1.04	19.11	83.22
0.1	0.1	1.00E+14	1.00E+16	1.00E+14	1.00E+19	1.00E+11	22.21	1.31	18.89	90.08
0.1	0.1	1.00E+14	1.00E+16	1.00E+14	1.00E+19	1.00E+14	21.82	1.29	18.88	89.87
0.1	0.1	1.00E+14	1.00E+16	1.00E+14	1.00E+19	1.00E+16	19.38	1.18	18.75	87.26
0.1	0.1	1.00E+14	1.00E+16	1.00E+17	1.00E+14	1.00E+11	15.3	1.09	18.11	77.57
0.1	0.1	1.00E+14	1.00E+16	1.00E+17	1.00E+14	1.00E+14	15.28	1.09	18.1	77.64
0.1	0.1	1.00E+14	1.00E+16	1.00E+17	1.00E+14	1.00E+16	13.7	1.03	17.57	75.37
0.1	0.1	1.00E+14	1.00E+16	1.00E+17	1.00E+17	1.00E+11	17.24	1.17	19.2	76.93
0.1	0.1	1.00E+14	1.00E+16	1.00E+17	1.00E+17	1.00E+14	16.38	1.1	19.2	77.23
0.1	0.1	1.00E+14	1.00E+16	1.00E+17	1.00E+17	1.00E+16	13.38	0.92	19.08	75.94
0.1	0.1	1.00E+14	1.00E+16	1.00E+17	1.00E+19	1.00E+11	21.04	1.3	18.89	85.47
0.1	0.1	1.00E+14	1.00E+16	1.00E+17	1.00E+19	1.00E+14	20.71	1.28	18.89	85.79
0.1	0.1	1.00E+14	1.00E+16	1.00E+17	1.00E+19	1.00E+16	19.01	1.17	18.78	86.72
0.1	0.1	1.00E+14	1.00E+16	1.00E+19	1.00E+14	1.00E+11	5.2	1.06	5.94	82.6
0.1	0.1	1.00E+14	1.00E+16	1.00E+19	1.00E+14	1.00E+14	5.2	1.06	5.94	82.6
0.1	0.1	1.00E+14	1.00E+16	1.00E+19	1.00E+14	1.00E+16	5.16	1.06	5.92	82.4
0.1	0.1	1.00E+14	1.00E+16	1.00E+19	1.00E+17	1.00E+11	5.35	1.1	5.93	82.12
0.1	0.1	1.00E+14	1.00E+16	1.00E+19	1.00E+17	1.00E+14	5.35	1.1	5.93	82.12
0.1	0.1	1.00E+14	1.00E+16	1.00E+19	1.00E+17	1.00E+16	5.32	1.09	5.92	82.39
0.1	0.1	1.00E+14	1.00E+16	1.00E+19	1.00E+19	1.00E+11	5.74	1.24	5.59	82.99
0.1	0.1	1.00E+14	1.00E+16	1.00E+19	1.00E+19	1.00E+14	5.22	1.11	5.59	83.76
0.1	0.1	1.00E+14	1.00E+16	1.00E+19	1.00E+19	1.00E+16	4.27	0.93	5.59	82
0.1	0.1	1.00E+16	1.00E+11	1.00E+14	1.00E+14	1.00E+11	20.71	1.37	19.29	78.47
0.1	0.1	1.00E+16	1.00E+11	1.00E+14	1.00E+14	1.00E+14	17.09	1.11	19.28	79.53
0.1	0.1	1.00E+16	1.00E+11	1.00E+14	1.00E+14	1.00E+16	12.4	0.87	19.04	74.73
0.1	0.1	1.00E+16	1.00E+11	1.00E+14	1.00E+17	1.00E+11	21.72	1.37	19.33	82.08
0.1	0.1	1.00E+16	1.00E+11	1.00E+14	1.00E+17	1.00E+14	19.67	1.18	19.33	85.98
0.1	0.1	1.00E+16	1.00E+11	1.00E+14	1.00E+17	1.00E+16	16.63	1.04	19.17	83.13
0.1	0.1	1.00E+16	1.00E+11	1.00E+14	1.00E+19	1.00E+11	23.3	1.38	19.3	87.41
0.1	0.1	1.00E+16	1.00E+11	1.00E+14	1.00E+19	1.00E+14	22.17	1.3	19.3	88.26
0.1	0.1	1.00E+16	1.00E+11	1.00E+14	1.00E+19	1.00E+16	19.6	1.18	19.15	86.39
0.1	0.1	1.00E+16	1.00E+11	1.00E+17	1.00E+14	1.00E+11	16.39	1.37	16.31	73.54
0.1	0.1	1.00E+16	1.00E+11	1.00E+17	1.00E+14	1.00E+14	14.37	1.17	16.31	75.39
0.1	0.1	1.00E+16	1.00E+11	1.00E+17	1.00E+14	1.00E+16	11.86	1.04	15.85	71.94
0.1	0.1	1.00E+16	1.00E+11	1.00E+17	1.00E+17	1.00E+11	17.07	1.37	18.89	66.13
0.1	0.1	1.00E+16	1.00E+11	1.00E+17	1.00E+17	1.00E+14	14.74	1.11	18.89	70.36
0.1	0.1	1.00E+16	1.00E+11	1.00E+17	1.00E+17	1.00E+16	12.22	0.92	18.77	70.8
0.1	0.1	1.00E+16	1.00E+11	1.00E+17	1.00E+19	1.00E+11	20.09	1.38	19.29	75.66
0.1	0.1	1.00E+16	1.00E+11	1.00E+17	1.00E+19	1.00E+14	19.73	1.29	19.29	79.48
0.1	0.1	1.00E+16	1.00E+11	1.00E+17	1.00E+19	1.00E+16	18.56	1.17	19.17	83.02
0.1	0.1	1.00E+16	1.00E+11	1.00E+19	1.00E+14	1.00E+11	7.21	1.35	5.89	90.44
0.1	0.1	1.00E+16	1.00E+11	1.00E+19	1.00E+14	1.00E+14	6.72	1.27	5.89	90.03
0.1	0.1	1.00E+16	1.00E+11	1.00E+19	1.00E+14	1.00E+16	6	1.15	5.88	88.82
0.1	0.1	1.00E+16	1.00E+11	1.00E+19	1.00E+17	1.00E+11	7.22	1.35	5.9	90.46
0.1	0.1	1.00E+16	1.00E+11	1.00E+19	1.00E+17	1.00E+14	6.71	1.26	5.9	89.95
0.1	0.1	1.00E+16	1.00E+11	1.00E+19	1.00E+17	1.00E+16	6	1.15	5.89	88.96
0.1	0.1	1.00E+16	1.00E+11	1.00E+19	1.00E+19	1.00E+11	7.05	1.35	5.91	88.62
0.1	0.1	1.00E+16	1.00E+11	1.00E+19	1.00E+19	1.00E+14	5.58	1.12	5.91	84.44
0.1	0.1	1.00E+16	1.00E+11	1.00E+19	1.00E+19	1.00E+16	4.55	0.93	5.91	82.39
0.1	0.1	1.00E+16	1.00E+14	1.00E+14	1.00E+14	1.00E+11	20.24	1.29	19.28	81.67
0.1	0.1	1.00E+16	1.00E+14	1.00E+14	1.00E+14	1.00E+14	17.08	1.11	19.28	79.54
0.1	0.1	1.00E+16	1.00E+14	1.00E+14	1.00E+14	1.00E+16	12.4	0.87	19.04	74.73
0.1	0.1	1.00E+16	1.00E+14	1.00E+14	1.00E+17	1.00E+11	21.48	1.31	19.33	84.99
0.1	0.1	1.00E+16	1.00E+14	1.00E+14	1.00E+17	1.00E+14	19.66	1.18	19.32	85.98
0.1	0.1	1.00E+16	1.00E+14	1.00E+14	1.00E+17	1.00E+16	16.63	1.04	19.17	83.12
0.1	0.1	1.00E+16	1.00E+14	1.00E+14	1.00E+19	1.00E+11	23.25	1.38	19.3	87.55
0.1	0.1	1.00E+16	1.00E+14	1.00E+14	1.00E+19	1.00E+14	22.16	1.3	19.3	88.26
0.1	0.1	1.00E+16	1.00E+14	1.00E+14	1.00E+19	1.00E+16	19.6	1.18	19.15	86.39
0.1	0.1	1.00E+16	1.00E+14	1.00E+17	1.00E+14	1.00E+11	15.01	1.27	16.31	72.19
0.1	0.1	1.00E+16	1.00E+14	1.00E+17	1.00E+14	1.00E+14	14.28	1.17	16.31	75.06
0.1	0.1	1.00E+16	1.00E+14	1.00E+17	1.00E+14	1.00E+16	11.86	1.04	15.85	71.92
0.1	0.1	1.00E+16	1.00E+14	1.00E+17	1.00E+17	1.00E+11	16.76	1.3	18.89	68.21
0.1	0.1	1.00E+16	1.00E+14	1.00E+17	1.00E+17	1.00E+14	14.73	1.11	18.88	70.36
0.1	0.1	1.00E+16	1.00E+14	1.00E+17	1.00E+17	1.00E+16	12.22	0.92	18.77	70.8
0.1	0.1	1.00E+16	1.00E+14	1.00E+17	1.00E+19	1.00E+11	20.08	1.37	19.28	75.9
0.1	0.1	1.00E+16	1.00E+14	1.00E+17	1.00E+19	1.00E+14	19.72	1.29	19.28	79.48
0.1	0.1	1.00E+16	1.00E+14	1.00E+17	1.00E+19	1.00E+16	18.55	1.17	19.17	83.02
0.1	0.1	1.00E+16	1.00E+14	1.00E+19	1.00E+14	1.00E+11	6.33	1.25	5.89	85.96
0.1	0.1	1.00E+16	1.00E+14	1.00E+19	1.00E+14	1.00E+14	6.31	1.24	5.89	86.61
0.1	0.1	1.00E+16	1.00E+14	1.00E+19	1.00E+14	1.00E+16	5.95	1.15	5.88	88.3
0.1	0.1	1.00E+16	1.00E+14	1.00E+19	1.00E+17	1.00E+11	6.53	1.27	5.9	87.16
0.1	0.1	1.00E+16	1.00E+14	1.00E+19	1.00E+17	1.00E+14	6.48	1.25	5.9	88.05
0.1	0.1	1.00E+16	1.00E+14	1.00E+19	1.00E+17	1.00E+16	5.98	1.14	5.89	88.75
0.1	0.1	1.00E+16	1.00E+14	1.00E+19	1.00E+19	1.00E+11	6.99	1.34	5.9	88.25
0.1	0.1	1.00E+16	1.00E+14	1.00E+19	1.00E+19	1.00E+14	5.58	1.12	5.9	84.43
0.1	0.1	1.00E+16	1.00E+14	1.00E+19	1.00E+19	1.00E+16	4.54	0.93	5.9	82.39
0.1	0.1	1.00E+16	1.00E+16	1.00E+14	1.00E+14	1.00E+11	18.05	1.13	19.26	83.04
0.1	0.1	1.00E+16	1.00E+16	1.00E+14	1.00E+14	1.00E+14	16.82	1.09	19.26	79.91
0.1	0.1	1.00E+16	1.00E+16	1.00E+14	1.00E+14	1.00E+16	12.36	0.87	19.02	74.58
0.1	0.1	1.00E+16	1.00E+16	1.00E+14	1.00E+17	1.00E+11	19.75	1.19	19.24	86.26
0.1	0.1	1.00E+16	1.00E+16	1.00E+14	1.00E+17	1.00E+14	19.2	1.17	19.24	85.53
0.1	0.1	1.00E+16	1.00E+16	1.00E+14	1.00E+17	1.00E+16	16.42	1.04	19.09	82.49
0.1	0.1	1.00E+16	1.00E+16	1.00E+14	1.00E+19	1.00E+11	21.74	1.3	18.87	88.34
0.1	0.1	1.00E+16	1.00E+16	1.00E+14	1.00E+19	1.00E+14	21.42	1.28	18.87	88.34
0.1	0.1	1.00E+16	1.00E+16	1.00E+14	1.00E+19	1.00E+16	19.18	1.18	18.73	86.45
0.1	0.1	1.00E+16	1.00E+16	1.00E+17	1.00E+14	1.00E+11	12.7	1.08	16.29	72.04
0.1	0.1	1.00E+16	1.00E+16	1.00E+17	1.00E+14	1.00E+14	12.68	1.08	16.29	72.1
0.1	0.1	1.00E+16	1.00E+16	1.00E+17	1.00E+14	1.00E+16	11.51	1.03	15.84	70.65
0.1	0.1	1.00E+16	1.00E+16	1.00E+17	1.00E+17	1.00E+11	15.01	1.16	18.85	68.59
0.1	0.1	1.00E+16	1.00E+16	1.00E+17	1.00E+17	1.00E+14	14.43	1.1	18.85	69.69
0.1	0.1	1.00E+16	1.00E+16	1.00E+17	1.00E+17	1.00E+16	12.13	0.92	18.73	70.48
0.1	0.1	1.00E+16	1.00E+16	1.00E+17	1.00E+19	1.00E+11	19.31	1.3	18.86	78.79
0.1	0.1	1.00E+16	1.00E+16	1.00E+17	1.00E+19	1.00E+14	19.17	1.27	18.86	79.75
0.1	0.1	1.00E+16	1.00E+16	1.00E+17	1.00E+19	1.00E+16	18.12	1.17	18.76	82.88
0.1	0.1	1.00E+16	1.00E+16	1.00E+19	1.00E+14	1.00E+11	5.16	1.06	5.89	82.6
0.1	0.1	1.00E+16	1.00E+16	1.00E+19	1.00E+14	1.00E+14	5.16	1.06	5.89	82.6
0.1	0.1	1.00E+16	1.00E+16	1.00E+19	1.00E+14	1.00E+16	5.12	1.06	5.87	82.42
0.1	0.1	1.00E+16	1.00E+16	1.00E+19	1.00E+17	1.00E+11	5.3	1.1	5.88	82.1
0.1	0.1	1.00E+16	1.00E+16	1.00E+19	1.00E+17	1.00E+14	5.3	1.1	5.88	82.11
0.1	0.1	1.00E+16	1.00E+16	1.00E+19	1.00E+17	1.00E+16	5.28	1.09	5.87	82.38
0.1	0.1	1.00E+16	1.00E+16	1.00E+19	1.00E+19	1.00E+11	5.69	1.24	5.54	83
0.1	0.1	1.00E+16	1.00E+16	1.00E+19	1.00E+19	1.00E+14	5.17	1.11	5.54	83.76
0.1	0.1	1.00E+16	1.00E+16	1.00E+19	1.00E+19	1.00E+16	4.23	0.93	5.54	82.01
0.1	0.6	1.00E+11	1.00E+11	1.00E+14	1.00E+14	1.00E+11	29.14	1.38	24.06	87.53
0.1	0.6	1.00E+11	1.00E+11	1.00E+14	1.00E+14	1.00E+14	22.25	1.12	24.02	82.83
0.1	0.6	1.00E+11	1.00E+11	1.00E+14	1.00E+14	1.00E+16	13.27	0.96	21.17	65.38
0.1	0.6	1.00E+11	1.00E+11	1.00E+14	1.00E+17	1.00E+11	29.57	1.38	24.07	88.75
0.1	0.6	1.00E+11	1.00E+11	1.00E+14	1.00E+17	1.00E+14	25.16	1.19	24.07	87.7
0.1	0.6	1.00E+11	1.00E+11	1.00E+14	1.00E+17	1.00E+16	20.68	1.05	23.83	82.6
0.1	0.6	1.00E+11	1.00E+11	1.00E+14	1.00E+19	1.00E+11	29.99	1.39	23.82	90.51
0.1	0.6	1.00E+11	1.00E+11	1.00E+14	1.00E+19	1.00E+14	28.02	1.31	23.82	89.96
0.1	0.6	1.00E+11	1.00E+11	1.00E+14	1.00E+19	1.00E+16	24.13	1.19	23.54	86.13
0.1	0.6	1.00E+11	1.00E+11	1.00E+17	1.00E+14	1.00E+11	26.05	1.38	21.53	87.67
0.1	0.6	1.00E+11	1.00E+11	1.00E+17	1.00E+14	1.00E+14	22.41	1.18	21.5	87.97
0.1	0.6	1.00E+11	1.00E+11	1.00E+17	1.00E+14	1.00E+16	15.47	1.07	19.4	74.48
0.1	0.6	1.00E+11	1.00E+11	1.00E+17	1.00E+17	1.00E+11	26.36	1.38	23.95	79.72
0.1	0.6	1.00E+11	1.00E+11	1.00E+17	1.00E+17	1.00E+14	21.37	1.13	23.95	79.21
0.1	0.6	1.00E+11	1.00E+11	1.00E+17	1.00E+17	1.00E+16	17.25	0.93	23.78	77.7
0.1	0.6	1.00E+11	1.00E+11	1.00E+17	1.00E+19	1.00E+11	28.16	1.39	23.82	85.16
0.1	0.6	1.00E+11	1.00E+11	1.00E+17	1.00E+19	1.00E+14	26.67	1.3	23.82	86.37
0.1	0.6	1.00E+11	1.00E+11	1.00E+17	1.00E+19	1.00E+16	24.06	1.17	23.6	86.85
0.1	0.6	1.00E+11	1.00E+11	1.00E+19	1.00E+14	1.00E+11	13.15	1.37	10.66	90.2
0.1	0.6	1.00E+11	1.00E+11	1.00E+19	1.00E+14	1.00E+14	12.31	1.28	10.66	90.07
0.1	0.6	1.00E+11	1.00E+11	1.00E+19	1.00E+14	1.00E+16	11	1.17	10.6	89.03
0.1	0.6	1.00E+11	1.00E+11	1.00E+19	1.00E+17	1.00E+11	13.2	1.37	10.66	90.52
0.1	0.6	1.00E+11	1.00E+11	1.00E+19	1.00E+17	1.00E+14	12.29	1.28	10.66	90.03
0.1	0.6	1.00E+11	1.00E+11	1.00E+19	1.00E+17	1.00E+16	11.02	1.16	10.65	89.16
0.1	0.6	1.00E+11	1.00E+11	1.00E+19	1.00E+19	1.00E+11	12.71	1.36	10.47	89.02
0.1	0.6	1.00E+11	1.00E+11	1.00E+19	1.00E+19	1.00E+14	10.13	1.14	10.47	84.72
0.1	0.6	1.00E+11	1.00E+11	1.00E+19	1.00E+19	1.00E+16	8.3	0.96	10.46	82.79
0.1	0.6	1.00E+11	1.00E+14	1.00E+14	1.00E+14	1.00E+11	24.24	1.21	24.05	83.33
0.1	0.6	1.00E+11	1.00E+14	1.00E+14	1.00E+14	1.00E+14	22.1	1.11	24.01	82.85
0.1	0.6	1.00E+11	1.00E+14	1.00E+14	1.00E+14	1.00E+16	13.24	0.96	21.16	65.32
0.1	0.6	1.00E+11	1.00E+14	1.00E+14	1.00E+17	1.00E+11	27.13	1.27	23.91	89.51
0.1	0.6	1.00E+11	1.00E+14	1.00E+14	1.00E+17	1.00E+14	24.92	1.19	23.91	87.59
0.1	0.6	1.00E+11	1.00E+14	1.00E+14	1.00E+17	1.00E+16	20.52	1.05	23.68	82.51
0.1	0.6	1.00E+11	1.00E+14	1.00E+14	1.00E+19	1.00E+11	29.27	1.37	23.62	90.43
0.1	0.6	1.00E+11	1.00E+14	1.00E+14	1.00E+19	1.00E+14	27.76	1.31	23.62	89.97
0.1	0.6	1.00E+11	1.00E+14	1.00E+14	1.00E+19	1.00E+16	23.94	1.19	23.34	86.17
0.1	0.6	1.00E+11	1.00E+14	1.00E+17	1.00E+14	1.00E+11	21.58	1.2	21.52	83.35
0.1	0.6	1.00E+11	1.00E+14	1.00E+17	1.00E+14	1.00E+14	21.34	1.17	21.5	85.08
0.1	0.6	1.00E+11	1.00E+14	1.00E+17	1.00E+14	1.00E+16	15.37	1.07	19.4	74.14
0.1	0.6	1.00E+11	1.00E+14	1.00E+17	1.00E+17	1.00E+11	24.64	1.26	23.82	81.86
0.1	0.6	1.00E+11	1.00E+14	1.00E+17	1.00E+17	1.00E+14	21.2	1.13	23.82	79.08
0.1	0.6	1.00E+11	1.00E+14	1.00E+17	1.00E+17	1.00E+16	17.13	0.93	23.65	77.58
0.1	0.6	1.00E+11	1.00E+14	1.00E+17	1.00E+19	1.00E+11	27.63	1.37	23.62	85.51
0.1	0.6	1.00E+11	1.00E+14	1.00E+17	1.00E+19	1.00E+14	26.43	1.3	23.62	86.38
0.1	0.6	1.00E+11	1.00E+14	1.00E+17	1.00E+19	1.00E+16	23.86	1.17	23.41	86.84
0.1	0.6	1.00E+11	1.00E+14	1.00E+19	1.00E+14	1.00E+11	10.55	1.17	10.66	84.41
0.1	0.6	1.00E+11	1.00E+14	1.00E+19	1.00E+14	1.00E+14	10.55	1.17	10.65	84.45
0.1	0.6	1.00E+11	1.00E+14	1.00E+19	1.00E+14	1.00E+16	10.42	1.14	10.6	85.85
0.1	0.6	1.00E+11	1.00E+14	1.00E+19	1.00E+17	1.00E+11	11.6	1.24	10.54	88.5
0.1	0.6	1.00E+11	1.00E+14	1.00E+19	1.00E+17	1.00E+14	11.54	1.24	10.54	88.47
0.1	0.6	1.00E+11	1.00E+14	1.00E+19	1.00E+17	1.00E+16	10.82	1.16	10.53	88.64
0.1	0.6	1.00E+11	1.00E+14	1.00E+19	1.00E+19	1.00E+11	12.3	1.34	10.27	89.02
0.1	0.6	1.00E+11	1.00E+14	1.00E+19	1.00E+19	1.00E+14	9.94	1.14	10.27	84.69
0.1	0.6	1.00E+11	1.00E+14	1.00E+19	1.00E+19	1.00E+16	8.13	0.96	10.27	82.74
0.1	0.6	1.00E+11	1.00E+16	1.00E+14	1.00E+14	1.00E+11	17.17	1.01	23.45	72.5
0.1	0.6	1.00E+11	1.00E+16	1.00E+14	1.00E+14	1.00E+14	17.04	1.01	23.41	72.4
0.1	0.6	1.00E+11	1.00E+16	1.00E+14	1.00E+14	1.00E+16	11.6	0.94	20.59	60
0.1	0.6	1.00E+11	1.00E+16	1.00E+14	1.00E+17	1.00E+11	18.97	1.16	19.04	85.55
0.1	0.6	1.00E+11	1.00E+16	1.00E+14	1.00E+17	1.00E+14	18.62	1.15	19.04	84.85
0.1	0.6	1.00E+11	1.00E+16	1.00E+14	1.00E+17	1.00E+16	16.04	1.04	18.9	81.42
0.1	0.6	1.00E+11	1.00E+16	1.00E+14	1.00E+19	1.00E+11	20.95	1.28	18.15	89.92
0.1	0.6	1.00E+11	1.00E+16	1.00E+14	1.00E+19	1.00E+14	20.72	1.27	18.14	89.68
0.1	0.6	1.00E+11	1.00E+16	1.00E+14	1.00E+19	1.00E+16	18.66	1.18	18.03	87.44
0.1	0.6	1.00E+11	1.00E+16	1.00E+17	1.00E+14	1.00E+11	15.2	1	20.9	72.62
0.1	0.6	1.00E+11	1.00E+16	1.00E+17	1.00E+14	1.00E+14	15.15	1	20.87	72.5
0.1	0.6	1.00E+11	1.00E+16	1.00E+17	1.00E+14	1.00E+16	12.23	0.99	18.83	65.66
0.1	0.6	1.00E+11	1.00E+16	1.00E+17	1.00E+17	1.00E+11	16.72	1.15	19.3	75.54
0.1	0.6	1.00E+11	1.00E+16	1.00E+17	1.00E+17	1.00E+14	15.99	1.1	19.3	75.26
0.1	0.6	1.00E+11	1.00E+16	1.00E+17	1.00E+17	1.00E+16	13.15	0.92	19.19	74.29
0.1	0.6	1.00E+11	1.00E+16	1.00E+17	1.00E+19	1.00E+11	19.94	1.28	18.16	85.71
0.1	0.6	1.00E+11	1.00E+16	1.00E+17	1.00E+19	1.00E+14	19.76	1.27	18.15	85.92
0.1	0.6	1.00E+11	1.00E+16	1.00E+17	1.00E+19	1.00E+16	18.27	1.17	18.06	86.71
0.1	0.6	1.00E+11	1.00E+16	1.00E+19	1.00E+14	1.00E+11	7.62	0.98	10.36	75.19
0.1	0.6	1.00E+11	1.00E+16	1.00E+19	1.00E+14	1.00E+14	7.62	0.98	10.36	75.19
0.1	0.6	1.00E+11	1.00E+16	1.00E+19	1.00E+14	1.00E+16	7.57	0.98	10.31	75.09
0.1	0.6	1.00E+11	1.00E+16	1.00E+19	1.00E+17	1.00E+11	5.18	1.09	6.4	74.3
0.1	0.6	1.00E+11	1.00E+16	1.00E+19	1.00E+17	1.00E+14	5.18	1.09	6.4	74.3
0.1	0.6	1.00E+11	1.00E+16	1.00E+19	1.00E+17	1.00E+16	5.16	1.08	6.39	74.44
0.1	0.6	1.00E+11	1.00E+16	1.00E+19	1.00E+19	1.00E+11	4.97	1.22	4.92	82.72
0.1	0.6	1.00E+11	1.00E+16	1.00E+19	1.00E+19	1.00E+14	4.53	1.11	4.92	83.06
0.1	0.6	1.00E+11	1.00E+16	1.00E+19	1.00E+19	1.00E+16	3.72	0.93	4.92	81.54
0.1	0.6	1.00E+14	1.00E+11	1.00E+14	1.00E+14	1.00E+11	29.09	1.38	24.05	87.43
0.1	0.6	1.00E+14	1.00E+11	1.00E+14	1.00E+14	1.00E+14	22.24	1.12	24.02	82.81
0.1	0.6	1.00E+14	1.00E+11	1.00E+14	1.00E+14	1.00E+16	13.26	0.96	21.17	65.38
0.1	0.6	1.00E+14	1.00E+11	1.00E+14	1.00E+17	1.00E+11	29.54	1.38	24.07	88.67
0.1	0.6	1.00E+14	1.00E+11	1.00E+14	1.00E+17	1.00E+14	25.16	1.19	24.07	87.69
0.1	0.6	1.00E+14	1.00E+11	1.00E+14	1.00E+17	1.00E+16	20.67	1.05	23.83	82.59
0.1	0.6	1.00E+14	1.00E+11	1.00E+14	1.00E+19	1.00E+11	29.98	1.39	23.82	90.48
0.1	0.6	1.00E+14	1.00E+11	1.00E+14	1.00E+19	1.00E+14	28.02	1.31	23.82	89.95
0.1	0.6	1.00E+14	1.00E+11	1.00E+14	1.00E+19	1.00E+16	24.13	1.19	23.54	86.12
0.1	0.6	1.00E+14	1.00E+11	1.00E+17	1.00E+14	1.00E+11	26	1.38	21.49	87.65
0.1	0.6	1.00E+14	1.00E+11	1.00E+17	1.00E+14	1.00E+14	22.37	1.18	21.46	87.97
0.1	0.6	1.00E+14	1.00E+11	1.00E+17	1.00E+14	1.00E+16	15.45	1.07	19.37	74.5
0.1	0.6	1.00E+14	1.00E+11	1.00E+17	1.00E+17	1.00E+11	26.32	1.38	23.95	79.6
0.1	0.6	1.00E+14	1.00E+11	1.00E+17	1.00E+17	1.00E+14	21.34	1.13	23.95	79.14
0.1	0.6	1.00E+14	1.00E+11	1.00E+17	1.00E+17	1.00E+16	17.24	0.93	23.78	77.65
0.1	0.6	1.00E+14	1.00E+11	1.00E+17	1.00E+19	1.00E+11	28.13	1.39	23.82	85.07
0.1	0.6	1.00E+14	1.00E+11	1.00E+17	1.00E+19	1.00E+14	26.65	1.3	23.82	86.31
0.1	0.6	1.00E+14	1.00E+11	1.00E+17	1.00E+19	1.00E+16	24.05	1.17	23.6	86.81
0.1	0.6	1.00E+14	1.00E+11	1.00E+19	1.00E+14	1.00E+11	13.15	1.37	10.66	90.2
0.1	0.6	1.00E+14	1.00E+11	1.00E+19	1.00E+14	1.00E+14	12.31	1.28	10.66	90.07
0.1	0.6	1.00E+14	1.00E+11	1.00E+19	1.00E+14	1.00E+16	11	1.17	10.6	89.03
0.1	0.6	1.00E+14	1.00E+11	1.00E+19	1.00E+17	1.00E+11	13.2	1.37	10.66	90.52
0.1	0.6	1.00E+14	1.00E+11	1.00E+19	1.00E+17	1.00E+14	12.29	1.28	10.66	90.03
0.1	0.6	1.00E+14	1.00E+11	1.00E+19	1.00E+17	1.00E+16	11.02	1.16	10.65	89.16
0.1	0.6	1.00E+14	1.00E+11	1.00E+19	1.00E+19	1.00E+11	12.71	1.36	10.46	89.02
0.1	0.6	1.00E+14	1.00E+11	1.00E+19	1.00E+19	1.00E+14	10.13	1.14	10.46	84.72
0.1	0.6	1.00E+14	1.00E+11	1.00E+19	1.00E+19	1.00E+16	8.29	0.96	10.46	82.79
0.1	0.6	1.00E+14	1.00E+14	1.00E+14	1.00E+14	1.00E+11	24.23	1.21	24.05	83.3
0.1	0.6	1.00E+14	1.00E+14	1.00E+14	1.00E+14	1.00E+14	22.09	1.11	24.01	82.83
0.1	0.6	1.00E+14	1.00E+14	1.00E+14	1.00E+14	1.00E+16	13.24	0.96	21.16	65.31
0.1	0.6	1.00E+14	1.00E+14	1.00E+14	1.00E+17	1.00E+11	27.12	1.27	23.91	89.48
0.1	0.6	1.00E+14	1.00E+14	1.00E+14	1.00E+17	1.00E+14	24.92	1.19	23.91	87.57
0.1	0.6	1.00E+14	1.00E+14	1.00E+14	1.00E+17	1.00E+16	20.52	1.05	23.68	82.51
0.1	0.6	1.00E+14	1.00E+14	1.00E+14	1.00E+19	1.00E+11	29.26	1.37	23.62	90.4
0.1	0.6	1.00E+14	1.00E+14	1.00E+14	1.00E+19	1.00E+14	27.75	1.31	23.62	89.95
0.1	0.6	1.00E+14	1.00E+14	1.00E+14	1.00E+19	1.00E+16	23.93	1.19	23.34	86.16
0.1	0.6	1.00E+14	1.00E+14	1.00E+17	1.00E+14	1.00E+11	21.54	1.2	21.48	83.34
0.1	0.6	1.00E+14	1.00E+14	1.00E+17	1.00E+14	1.00E+14	21.3	1.17	21.46	85.07
0.1	0.6	1.00E+14	1.00E+14	1.00E+17	1.00E+14	1.00E+16	15.34	1.07	19.37	74.15
0.1	0.6	1.00E+14	1.00E+14	1.00E+17	1.00E+17	1.00E+11	24.6	1.26	23.81	81.75
0.1	0.6	1.00E+14	1.00E+14	1.00E+17	1.00E+17	1.00E+14	21.17	1.13	23.81	79
0.1	0.6	1.00E+14	1.00E+14	1.00E+17	1.00E+17	1.00E+16	17.11	0.93	23.65	77.53
0.1	0.6	1.00E+14	1.00E+14	1.00E+17	1.00E+19	1.00E+11	27.6	1.37	23.62	85.43
0.1	0.6	1.00E+14	1.00E+14	1.00E+17	1.00E+19	1.00E+14	26.41	1.3	23.62	86.32
0.1	0.6	1.00E+14	1.00E+14	1.00E+17	1.00E+19	1.00E+16	23.85	1.17	23.41	86.81
0.1	0.6	1.00E+14	1.00E+14	1.00E+19	1.00E+14	1.00E+11	10.55	1.17	10.65	84.41
0.1	0.6	1.00E+14	1.00E+14	1.00E+19	1.00E+14	1.00E+14	10.55	1.17	10.65	84.45
0.1	0.6	1.00E+14	1.00E+14	1.00E+19	1.00E+14	1.00E+16	10.42	1.14	10.6	85.85
0.1	0.6	1.00E+14	1.00E+14	1.00E+19	1.00E+17	1.00E+11	11.6	1.24	10.54	88.5
0.1	0.6	1.00E+14	1.00E+14	1.00E+19	1.00E+17	1.00E+14	11.54	1.24	10.54	88.47
0.1	0.6	1.00E+14	1.00E+14	1.00E+19	1.00E+17	1.00E+16	10.82	1.16	10.53	88.64
0.1	0.6	1.00E+14	1.00E+14	1.00E+19	1.00E+19	1.00E+11	12.3	1.34	10.27	89.02
0.1	0.6	1.00E+14	1.00E+14	1.00E+19	1.00E+19	1.00E+14	9.93	1.14	10.27	84.69
0.1	0.6	1.00E+14	1.00E+14	1.00E+19	1.00E+19	1.00E+16	8.13	0.96	10.27	82.74
0.1	0.6	1.00E+14	1.00E+16	1.00E+14	1.00E+14	1.00E+11	17.17	1.01	23.45	72.49
0.1	0.6	1.00E+14	1.00E+16	1.00E+14	1.00E+14	1.00E+14	17.03	1.01	23.41	72.39
0.1	0.6	1.00E+14	1.00E+16	1.00E+14	1.00E+14	1.00E+16	11.6	0.94	20.59	60
0.1	0.6	1.00E+14	1.00E+16	1.00E+14	1.00E+17	1.00E+11	18.97	1.16	19.04	85.53
0.1	0.6	1.00E+14	1.00E+16	1.00E+14	1.00E+17	1.00E+14	18.61	1.15	19.04	84.83
0.1	0.6	1.00E+14	1.00E+16	1.00E+14	1.00E+17	1.00E+16	16.03	1.04	18.9	81.42
0.1	0.6	1.00E+14	1.00E+16	1.00E+14	1.00E+19	1.00E+11	20.94	1.28	18.15	89.9
0.1	0.6	1.00E+14	1.00E+16	1.00E+14	1.00E+19	1.00E+14	20.71	1.27	18.14	89.67
0.1	0.6	1.00E+14	1.00E+16	1.00E+14	1.00E+19	1.00E+16	18.65	1.18	18.03	87.43
0.1	0.6	1.00E+14	1.00E+16	1.00E+17	1.00E+14	1.00E+11	15.17	1	20.86	72.61
0.1	0.6	1.00E+14	1.00E+16	1.00E+17	1.00E+14	1.00E+14	15.13	1	20.84	72.5
0.1	0.6	1.00E+14	1.00E+16	1.00E+17	1.00E+14	1.00E+16	12.21	0.99	18.8	65.67
0.1	0.6	1.00E+14	1.00E+16	1.00E+17	1.00E+17	1.00E+11	16.7	1.15	19.3	75.43
0.1	0.6	1.00E+14	1.00E+16	1.00E+17	1.00E+17	1.00E+14	15.97	1.1	19.3	75.17
0.1	0.6	1.00E+14	1.00E+16	1.00E+17	1.00E+17	1.00E+16	13.14	0.92	19.18	74.23
0.1	0.6	1.00E+14	1.00E+16	1.00E+17	1.00E+19	1.00E+11	19.92	1.28	18.15	85.63
0.1	0.6	1.00E+14	1.00E+16	1.00E+17	1.00E+19	1.00E+14	19.74	1.27	18.15	85.85
0.1	0.6	1.00E+14	1.00E+16	1.00E+17	1.00E+19	1.00E+16	18.26	1.17	18.06	86.66
0.1	0.6	1.00E+14	1.00E+16	1.00E+19	1.00E+14	1.00E+11	7.62	0.98	10.36	75.19
0.1	0.6	1.00E+14	1.00E+16	1.00E+19	1.00E+14	1.00E+14	7.62	0.98	10.36	75.19
0.1	0.6	1.00E+14	1.00E+16	1.00E+19	1.00E+14	1.00E+16	7.57	0.98	10.31	75.09
0.1	0.6	1.00E+14	1.00E+16	1.00E+19	1.00E+17	1.00E+11	5.18	1.09	6.4	74.3
0.1	0.6	1.00E+14	1.00E+16	1.00E+19	1.00E+17	1.00E+14	5.18	1.09	6.4	74.3
0.1	0.6	1.00E+14	1.00E+16	1.00E+19	1.00E+17	1.00E+16	5.16	1.08	6.39	74.44
0.1	0.6	1.00E+14	1.00E+16	1.00E+19	1.00E+19	1.00E+11	4.97	1.22	4.92	82.72
0.1	0.6	1.00E+14	1.00E+16	1.00E+19	1.00E+19	1.00E+14	4.53	1.11	4.92	83.06
0.1	0.6	1.00E+14	1.00E+16	1.00E+19	1.00E+19	1.00E+16	3.72	0.93	4.92	81.54
0.1	0.6	1.00E+16	1.00E+11	1.00E+14	1.00E+14	1.00E+11	26.2	1.38	23.66	80.47
0.1	0.6	1.00E+16	1.00E+11	1.00E+14	1.00E+14	1.00E+14	21.47	1.12	23.62	81.46
0.1	0.6	1.00E+16	1.00E+11	1.00E+14	1.00E+14	1.00E+16	12.98	0.96	20.85	64.99
0.1	0.6	1.00E+16	1.00E+11	1.00E+14	1.00E+17	1.00E+11	27.42	1.38	24.04	82.84
0.1	0.6	1.00E+16	1.00E+11	1.00E+14	1.00E+17	1.00E+14	24.69	1.19	24.03	86.28
0.1	0.6	1.00E+16	1.00E+11	1.00E+14	1.00E+17	1.00E+16	20.47	1.05	23.8	81.94
0.1	0.6	1.00E+16	1.00E+11	1.00E+14	1.00E+19	1.00E+11	29.01	1.39	23.8	87.84
0.1	0.6	1.00E+16	1.00E+11	1.00E+14	1.00E+19	1.00E+14	27.55	1.31	23.8	88.58
0.1	0.6	1.00E+16	1.00E+11	1.00E+14	1.00E+19	1.00E+16	23.92	1.19	23.52	85.49
0.1	0.6	1.00E+16	1.00E+11	1.00E+17	1.00E+14	1.00E+11	22.17	1.37	18.61	86.65
0.1	0.6	1.00E+16	1.00E+11	1.00E+17	1.00E+14	1.00E+14	19.2	1.18	18.59	87.45
0.1	0.6	1.00E+16	1.00E+11	1.00E+17	1.00E+14	1.00E+16	13.75	1.07	17.02	75.71
0.1	0.6	1.00E+16	1.00E+11	1.00E+17	1.00E+17	1.00E+11	22.81	1.38	23.6	70.31
0.1	0.6	1.00E+16	1.00E+11	1.00E+17	1.00E+17	1.00E+14	19.28	1.12	23.59	72.89
0.1	0.6	1.00E+16	1.00E+11	1.00E+17	1.00E+17	1.00E+16	15.95	0.93	23.43	73.2
0.1	0.6	1.00E+16	1.00E+11	1.00E+17	1.00E+19	1.00E+11	25.66	1.38	23.79	77.89
0.1	0.6	1.00E+16	1.00E+11	1.00E+17	1.00E+19	1.00E+14	24.94	1.29	23.79	81.05
0.1	0.6	1.00E+16	1.00E+11	1.00E+17	1.00E+19	1.00E+16	23.15	1.17	23.57	83.79
0.1	0.6	1.00E+16	1.00E+11	1.00E+19	1.00E+14	1.00E+11	13.08	1.37	10.61	90.18
0.1	0.6	1.00E+16	1.00E+11	1.00E+19	1.00E+14	1.00E+14	12.25	1.28	10.61	90.07
0.1	0.6	1.00E+16	1.00E+11	1.00E+19	1.00E+14	1.00E+16	10.96	1.17	10.56	89.03
0.1	0.6	1.00E+16	1.00E+11	1.00E+19	1.00E+17	1.00E+11	13.13	1.37	10.61	90.52
0.1	0.6	1.00E+16	1.00E+11	1.00E+19	1.00E+17	1.00E+14	12.23	1.28	10.61	90.03
0.1	0.6	1.00E+16	1.00E+11	1.00E+19	1.00E+17	1.00E+16	10.97	1.16	10.6	89.16
0.1	0.6	1.00E+16	1.00E+11	1.00E+19	1.00E+19	1.00E+11	12.65	1.36	10.41	89.02
0.1	0.6	1.00E+16	1.00E+11	1.00E+19	1.00E+19	1.00E+14	10.08	1.14	10.41	84.73
0.1	0.6	1.00E+16	1.00E+11	1.00E+19	1.00E+19	1.00E+16	8.25	0.96	10.41	82.79
0.1	0.6	1.00E+16	1.00E+14	1.00E+14	1.00E+14	1.00E+11	23.2	1.21	23.65	81.37
0.1	0.6	1.00E+16	1.00E+14	1.00E+14	1.00E+14	1.00E+14	21.32	1.11	23.62	81.44
0.1	0.6	1.00E+16	1.00E+14	1.00E+14	1.00E+14	1.00E+16	12.96	0.96	20.84	64.92
0.1	0.6	1.00E+16	1.00E+14	1.00E+14	1.00E+17	1.00E+11	26.23	1.26	23.88	86.83
0.1	0.6	1.00E+16	1.00E+14	1.00E+14	1.00E+17	1.00E+14	24.45	1.19	23.88	86.15
0.1	0.6	1.00E+16	1.00E+14	1.00E+14	1.00E+17	1.00E+16	20.32	1.05	23.65	81.86
0.1	0.6	1.00E+16	1.00E+14	1.00E+14	1.00E+19	1.00E+11	28.48	1.37	23.6	88.21
0.1	0.6	1.00E+16	1.00E+14	1.00E+14	1.00E+19	1.00E+14	27.29	1.31	23.6	88.57
0.1	0.6	1.00E+16	1.00E+14	1.00E+14	1.00E+19	1.00E+16	23.73	1.19	23.33	85.52
0.1	0.6	1.00E+16	1.00E+14	1.00E+17	1.00E+14	1.00E+11	18.44	1.2	18.61	82.9
0.1	0.6	1.00E+16	1.00E+14	1.00E+17	1.00E+14	1.00E+14	18.25	1.16	18.59	84.52
0.1	0.6	1.00E+16	1.00E+14	1.00E+17	1.00E+14	1.00E+16	13.66	1.07	17.01	75.34
0.1	0.6	1.00E+16	1.00E+14	1.00E+17	1.00E+17	1.00E+11	21.69	1.26	23.46	73.41
0.1	0.6	1.00E+16	1.00E+14	1.00E+17	1.00E+17	1.00E+14	19.11	1.12	23.46	72.71
0.1	0.6	1.00E+16	1.00E+14	1.00E+17	1.00E+17	1.00E+16	15.82	0.93	23.29	73.05
0.1	0.6	1.00E+16	1.00E+14	1.00E+17	1.00E+19	1.00E+11	25.3	1.36	23.59	78.6
0.1	0.6	1.00E+16	1.00E+14	1.00E+17	1.00E+19	1.00E+14	24.71	1.29	23.59	81.03
0.1	0.6	1.00E+16	1.00E+14	1.00E+17	1.00E+19	1.00E+16	22.95	1.17	23.38	83.76
0.1	0.6	1.00E+16	1.00E+14	1.00E+19	1.00E+14	1.00E+11	10.5	1.17	10.61	84.41
0.1	0.6	1.00E+16	1.00E+14	1.00E+19	1.00E+14	1.00E+14	10.5	1.17	10.61	84.44
0.1	0.6	1.00E+16	1.00E+14	1.00E+19	1.00E+14	1.00E+16	10.37	1.14	10.55	85.85
0.1	0.6	1.00E+16	1.00E+14	1.00E+19	1.00E+17	1.00E+11	11.54	1.24	10.49	88.49
0.1	0.6	1.00E+16	1.00E+14	1.00E+19	1.00E+17	1.00E+14	11.48	1.24	10.49	88.47
0.1	0.6	1.00E+16	1.00E+14	1.00E+19	1.00E+17	1.00E+16	10.77	1.16	10.48	88.64
0.1	0.6	1.00E+16	1.00E+14	1.00E+19	1.00E+19	1.00E+11	12.23	1.34	10.22	89.02
0.1	0.6	1.00E+16	1.00E+14	1.00E+19	1.00E+19	1.00E+14	9.88	1.14	10.22	84.7
0.1	0.6	1.00E+16	1.00E+14	1.00E+19	1.00E+19	1.00E+16	8.09	0.96	10.22	82.74
0.1	0.6	1.00E+16	1.00E+16	1.00E+14	1.00E+14	1.00E+11	16.59	1.01	23.06	71.41
0.1	0.6	1.00E+16	1.00E+16	1.00E+14	1.00E+14	1.00E+14	16.46	1	23.02	71.3
0.1	0.6	1.00E+16	1.00E+16	1.00E+14	1.00E+14	1.00E+16	11.33	0.94	20.28	59.59
0.1	0.6	1.00E+16	1.00E+16	1.00E+14	1.00E+17	1.00E+11	18.56	1.16	19.02	83.89
0.1	0.6	1.00E+16	1.00E+16	1.00E+14	1.00E+17	1.00E+14	18.26	1.15	19.02	83.39
0.1	0.6	1.00E+16	1.00E+16	1.00E+14	1.00E+17	1.00E+16	15.86	1.04	18.87	80.67
0.1	0.6	1.00E+16	1.00E+16	1.00E+14	1.00E+19	1.00E+11	20.54	1.28	18.13	88.3
0.1	0.6	1.00E+16	1.00E+16	1.00E+14	1.00E+19	1.00E+14	20.35	1.27	18.13	88.22
0.1	0.6	1.00E+16	1.00E+16	1.00E+14	1.00E+19	1.00E+16	18.45	1.18	18.01	86.58
0.1	0.6	1.00E+16	1.00E+16	1.00E+17	1.00E+14	1.00E+11	13.03	1	18.05	72.52
0.1	0.6	1.00E+16	1.00E+16	1.00E+17	1.00E+14	1.00E+14	13	1	18.03	72.42
0.1	0.6	1.00E+16	1.00E+16	1.00E+17	1.00E+14	1.00E+16	10.82	0.98	16.5	66.57
0.1	0.6	1.00E+16	1.00E+16	1.00E+17	1.00E+17	1.00E+11	14.53	1.14	18.95	67.16
0.1	0.6	1.00E+16	1.00E+16	1.00E+17	1.00E+17	1.00E+14	14.04	1.09	18.95	67.74
0.1	0.6	1.00E+16	1.00E+16	1.00E+17	1.00E+17	1.00E+16	11.9	0.92	18.83	68.87
0.1	0.6	1.00E+16	1.00E+16	1.00E+17	1.00E+19	1.00E+11	18.36	1.28	18.13	79.23
0.1	0.6	1.00E+16	1.00E+16	1.00E+17	1.00E+19	1.00E+14	18.28	1.26	18.13	79.79
0.1	0.6	1.00E+16	1.00E+16	1.00E+17	1.00E+19	1.00E+16	17.37	1.16	18.04	82.71
0.1	0.6	1.00E+16	1.00E+16	1.00E+19	1.00E+14	1.00E+11	7.58	0.98	10.32	75.2
0.1	0.6	1.00E+16	1.00E+16	1.00E+19	1.00E+14	1.00E+14	7.58	0.98	10.31	75.2
0.1	0.6	1.00E+16	1.00E+16	1.00E+19	1.00E+14	1.00E+16	7.54	0.98	10.27	75.1
0.1	0.6	1.00E+16	1.00E+16	1.00E+19	1.00E+17	1.00E+11	5.13	1.09	6.35	74.23
0.1	0.6	1.00E+16	1.00E+16	1.00E+19	1.00E+17	1.00E+14	5.13	1.09	6.35	74.23
0.1	0.6	1.00E+16	1.00E+16	1.00E+19	1.00E+17	1.00E+16	5.11	1.08	6.34	74.38
0.1	0.6	1.00E+16	1.00E+16	1.00E+19	1.00E+19	1.00E+11	4.92	1.22	4.87	82.7
0.1	0.6	1.00E+16	1.00E+16	1.00E+19	1.00E+19	1.00E+14	4.48	1.11	4.87	83.05
0.1	0.6	1.00E+16	1.00E+16	1.00E+19	1.00E+19	1.00E+16	3.68	0.93	4.87	81.54
0.1	1.2	1.00E+11	1.00E+11	1.00E+14	1.00E+14	1.00E+11	32.47	1.39	26.77	87.51
0.1	1.2	1.00E+11	1.00E+11	1.00E+14	1.00E+14	1.00E+14	24.28	1.12	26.7	80.83
0.1	1.2	1.00E+11	1.00E+11	1.00E+14	1.00E+14	1.00E+16	13.55	0.98	22.13	62.65
0.1	1.2	1.00E+11	1.00E+11	1.00E+14	1.00E+17	1.00E+11	32.97	1.39	26.79	88.75
0.1	1.2	1.00E+11	1.00E+11	1.00E+14	1.00E+17	1.00E+14	28.09	1.2	26.79	87.69
0.1	1.2	1.00E+11	1.00E+11	1.00E+14	1.00E+17	1.00E+16	22.92	1.05	26.52	82.04
0.1	1.2	1.00E+11	1.00E+11	1.00E+14	1.00E+19	1.00E+11	33.21	1.39	26.33	90.44
0.1	1.2	1.00E+11	1.00E+11	1.00E+14	1.00E+19	1.00E+14	31.02	1.31	26.33	89.92
0.1	1.2	1.00E+11	1.00E+11	1.00E+14	1.00E+19	1.00E+16	26.54	1.19	25.97	85.66
0.1	1.2	1.00E+11	1.00E+11	1.00E+17	1.00E+14	1.00E+11	29.38	1.38	24.14	88
0.1	1.2	1.00E+11	1.00E+11	1.00E+17	1.00E+14	1.00E+14	25.19	1.19	24.1	87.96
0.1	1.2	1.00E+11	1.00E+11	1.00E+17	1.00E+14	1.00E+16	17.16	1.08	20.94	76.12
0.1	1.2	1.00E+11	1.00E+11	1.00E+17	1.00E+17	1.00E+11	29.76	1.38	26.67	80.66
0.1	1.2	1.00E+11	1.00E+11	1.00E+17	1.00E+17	1.00E+14	24.03	1.13	26.67	79.63
0.1	1.2	1.00E+11	1.00E+11	1.00E+17	1.00E+17	1.00E+16	19.43	0.94	26.49	78.15
0.1	1.2	1.00E+11	1.00E+11	1.00E+17	1.00E+19	1.00E+11	31.39	1.39	26.33	85.62
0.1	1.2	1.00E+11	1.00E+11	1.00E+17	1.00E+19	1.00E+14	29.63	1.3	26.32	86.59
0.1	1.2	1.00E+11	1.00E+11	1.00E+17	1.00E+19	1.00E+16	26.63	1.18	26.06	86.85
0.1	1.2	1.00E+11	1.00E+11	1.00E+19	1.00E+14	1.00E+11	16.48	1.37	13.38	89.77
0.1	1.2	1.00E+11	1.00E+11	1.00E+19	1.00E+14	1.00E+14	15.49	1.29	13.38	89.94
0.1	1.2	1.00E+11	1.00E+11	1.00E+19	1.00E+14	1.00E+16	13.84	1.17	13.32	88.73
0.1	1.2	1.00E+11	1.00E+11	1.00E+19	1.00E+17	1.00E+11	16.6	1.37	13.38	90.38
0.1	1.2	1.00E+11	1.00E+11	1.00E+19	1.00E+17	1.00E+14	15.49	1.29	13.38	90.05
0.1	1.2	1.00E+11	1.00E+11	1.00E+19	1.00E+17	1.00E+16	13.91	1.17	13.37	89.14
0.1	1.2	1.00E+11	1.00E+11	1.00E+19	1.00E+19	1.00E+11	15.88	1.37	12.98	89.23
0.1	1.2	1.00E+11	1.00E+11	1.00E+19	1.00E+19	1.00E+14	12.69	1.15	12.98	84.94
0.1	1.2	1.00E+11	1.00E+11	1.00E+19	1.00E+19	1.00E+16	10.4	0.97	12.97	82.98
0.1	1.2	1.00E+11	1.00E+14	1.00E+14	1.00E+14	1.00E+11	25.69	1.18	26.74	81.48
0.1	1.2	1.00E+11	1.00E+14	1.00E+14	1.00E+14	1.00E+14	23.78	1.11	26.68	80.41
0.1	1.2	1.00E+11	1.00E+14	1.00E+14	1.00E+14	1.00E+16	13.47	0.98	22.11	62.43
0.1	1.2	1.00E+11	1.00E+14	1.00E+14	1.00E+17	1.00E+11	29.14	1.25	26.09	89.17
0.1	1.2	1.00E+11	1.00E+14	1.00E+14	1.00E+17	1.00E+14	27.18	1.19	26.09	87.44
0.1	1.2	1.00E+11	1.00E+14	1.00E+14	1.00E+17	1.00E+16	22.27	1.05	25.83	81.91
0.1	1.2	1.00E+11	1.00E+14	1.00E+14	1.00E+19	1.00E+11	31.57	1.36	25.6	90.43
0.1	1.2	1.00E+11	1.00E+14	1.00E+14	1.00E+19	1.00E+14	30.1	1.31	25.59	89.94
0.1	1.2	1.00E+11	1.00E+14	1.00E+14	1.00E+19	1.00E+16	25.83	1.19	25.26	85.78
0.1	1.2	1.00E+11	1.00E+14	1.00E+17	1.00E+14	1.00E+11	23.24	1.17	24.12	82.12
0.1	1.2	1.00E+11	1.00E+14	1.00E+17	1.00E+14	1.00E+14	23.04	1.15	24.08	82.86
0.1	1.2	1.00E+11	1.00E+14	1.00E+17	1.00E+14	1.00E+16	16.87	1.07	20.92	75.28
0.1	1.2	1.00E+11	1.00E+14	1.00E+17	1.00E+17	1.00E+11	26.85	1.25	26.03	82.57
0.1	1.2	1.00E+11	1.00E+14	1.00E+17	1.00E+17	1.00E+14	23.31	1.13	26.02	79.29
0.1	1.2	1.00E+11	1.00E+14	1.00E+17	1.00E+17	1.00E+16	18.86	0.94	25.84	77.86
0.1	1.2	1.00E+11	1.00E+14	1.00E+17	1.00E+19	1.00E+11	29.94	1.36	25.6	85.91
0.1	1.2	1.00E+11	1.00E+14	1.00E+17	1.00E+19	1.00E+14	28.75	1.3	25.59	86.58
0.1	1.2	1.00E+11	1.00E+14	1.00E+17	1.00E+19	1.00E+16	25.87	1.18	25.34	86.83
0.1	1.2	1.00E+11	1.00E+14	1.00E+19	1.00E+14	1.00E+11	12.68	1.15	13.37	82.81
0.1	1.2	1.00E+11	1.00E+14	1.00E+19	1.00E+14	1.00E+14	12.68	1.15	13.37	82.82
0.1	1.2	1.00E+11	1.00E+14	1.00E+19	1.00E+14	1.00E+16	12.57	1.13	13.3	83.43
0.1	1.2	1.00E+11	1.00E+14	1.00E+19	1.00E+17	1.00E+11	13.9	1.23	12.78	88.27
0.1	1.2	1.00E+11	1.00E+14	1.00E+19	1.00E+17	1.00E+14	13.87	1.23	12.78	88.34
0.1	1.2	1.00E+11	1.00E+14	1.00E+19	1.00E+17	1.00E+16	13.11	1.16	12.77	88.28
0.1	1.2	1.00E+11	1.00E+14	1.00E+19	1.00E+19	1.00E+11	14.67	1.34	12.26	89.2
0.1	1.2	1.00E+11	1.00E+14	1.00E+19	1.00E+19	1.00E+14	11.95	1.15	12.26	84.84
0.1	1.2	1.00E+11	1.00E+14	1.00E+19	1.00E+19	1.00E+16	9.79	0.96	12.26	82.9
0.1	1.2	1.00E+11	1.00E+16	1.00E+14	1.00E+14	1.00E+11	15.2	0.99	24.67	62.47
0.1	1.2	1.00E+11	1.00E+16	1.00E+14	1.00E+14	1.00E+14	15.05	0.98	24.6	62.22
0.1	1.2	1.00E+11	1.00E+16	1.00E+14	1.00E+14	1.00E+16	9.72	0.93	20.22	51.61
0.1	1.2	1.00E+11	1.00E+16	1.00E+14	1.00E+17	1.00E+11	18.72	1.16	18.77	85.68
0.1	1.2	1.00E+11	1.00E+16	1.00E+14	1.00E+17	1.00E+14	18.37	1.15	18.77	84.98
0.1	1.2	1.00E+11	1.00E+16	1.00E+14	1.00E+17	1.00E+16	15.84	1.04	18.63	81.6
0.1	1.2	1.00E+11	1.00E+16	1.00E+14	1.00E+19	1.00E+11	20.73	1.28	17.96	89.92
0.1	1.2	1.00E+11	1.00E+16	1.00E+14	1.00E+19	1.00E+14	20.5	1.27	17.96	89.67
0.1	1.2	1.00E+11	1.00E+16	1.00E+14	1.00E+19	1.00E+16	18.48	1.18	17.85	87.5
0.1	1.2	1.00E+11	1.00E+16	1.00E+17	1.00E+14	1.00E+11	12.94	0.97	21.97	60.82
0.1	1.2	1.00E+11	1.00E+16	1.00E+17	1.00E+14	1.00E+14	12.9	0.97	21.93	60.75
0.1	1.2	1.00E+11	1.00E+16	1.00E+17	1.00E+14	1.00E+16	10.37	0.96	19.03	56.99
0.1	1.2	1.00E+11	1.00E+16	1.00E+17	1.00E+17	1.00E+11	16.46	1.15	19.01	75.55
0.1	1.2	1.00E+11	1.00E+16	1.00E+17	1.00E+17	1.00E+14	15.74	1.1	19.01	75.28
0.1	1.2	1.00E+11	1.00E+16	1.00E+17	1.00E+17	1.00E+16	12.94	0.92	18.9	74.26
0.1	1.2	1.00E+11	1.00E+16	1.00E+17	1.00E+19	1.00E+11	19.72	1.28	17.97	85.66
0.1	1.2	1.00E+11	1.00E+16	1.00E+17	1.00E+19	1.00E+14	19.54	1.27	17.97	85.89
0.1	1.2	1.00E+11	1.00E+16	1.00E+17	1.00E+19	1.00E+16	18.08	1.17	17.88	86.7
0.1	1.2	1.00E+11	1.00E+16	1.00E+19	1.00E+14	1.00E+11	7.21	0.94	12.17	62.75
0.1	1.2	1.00E+11	1.00E+16	1.00E+19	1.00E+14	1.00E+14	7.21	0.94	12.16	62.75
0.1	1.2	1.00E+11	1.00E+16	1.00E+19	1.00E+14	1.00E+16	7.17	0.94	12.11	62.71
0.1	1.2	1.00E+11	1.00E+16	1.00E+19	1.00E+17	1.00E+11	4.92	1.09	6.09	74.38
0.1	1.2	1.00E+11	1.00E+16	1.00E+19	1.00E+17	1.00E+14	4.92	1.09	6.09	74.38
0.1	1.2	1.00E+11	1.00E+16	1.00E+19	1.00E+17	1.00E+16	4.9	1.08	6.07	74.51
0.1	1.2	1.00E+11	1.00E+16	1.00E+19	1.00E+19	1.00E+11	4.77	1.22	4.73	82.65
0.1	1.2	1.00E+11	1.00E+16	1.00E+19	1.00E+19	1.00E+14	4.34	1.11	4.73	83.01
0.1	1.2	1.00E+11	1.00E+16	1.00E+19	1.00E+19	1.00E+16	3.57	0.93	4.73	81.52
0.1	1.2	1.00E+14	1.00E+11	1.00E+14	1.00E+14	1.00E+11	32.42	1.39	26.76	87.42
0.1	1.2	1.00E+14	1.00E+11	1.00E+14	1.00E+14	1.00E+14	24.27	1.12	26.69	80.82
0.1	1.2	1.00E+14	1.00E+11	1.00E+14	1.00E+14	1.00E+16	13.55	0.98	22.13	62.65
0.1	1.2	1.00E+14	1.00E+11	1.00E+14	1.00E+17	1.00E+11	32.93	1.39	26.79	88.68
0.1	1.2	1.00E+14	1.00E+11	1.00E+14	1.00E+17	1.00E+14	28.08	1.2	26.79	87.68
0.1	1.2	1.00E+14	1.00E+11	1.00E+14	1.00E+17	1.00E+16	22.92	1.05	26.52	82.03
0.1	1.2	1.00E+14	1.00E+11	1.00E+14	1.00E+19	1.00E+11	33.2	1.39	26.33	90.42
0.1	1.2	1.00E+14	1.00E+11	1.00E+14	1.00E+19	1.00E+14	31.02	1.31	26.32	89.91
0.1	1.2	1.00E+14	1.00E+11	1.00E+14	1.00E+19	1.00E+16	26.53	1.19	25.97	85.66
0.1	1.2	1.00E+14	1.00E+11	1.00E+17	1.00E+14	1.00E+11	29.33	1.38	24.11	87.99
0.1	1.2	1.00E+14	1.00E+11	1.00E+17	1.00E+14	1.00E+14	25.15	1.19	24.06	87.96
0.1	1.2	1.00E+14	1.00E+11	1.00E+17	1.00E+14	1.00E+16	17.14	1.08	20.91	76.13
0.1	1.2	1.00E+14	1.00E+11	1.00E+17	1.00E+17	1.00E+11	29.71	1.38	26.67	80.54
0.1	1.2	1.00E+14	1.00E+11	1.00E+17	1.00E+17	1.00E+14	24.01	1.13	26.67	79.56
0.1	1.2	1.00E+14	1.00E+11	1.00E+17	1.00E+17	1.00E+16	19.41	0.94	26.48	78.1
0.1	1.2	1.00E+14	1.00E+11	1.00E+17	1.00E+19	1.00E+11	31.36	1.39	26.33	85.54
0.1	1.2	1.00E+14	1.00E+11	1.00E+17	1.00E+19	1.00E+14	29.61	1.3	26.32	86.54
0.1	1.2	1.00E+14	1.00E+11	1.00E+17	1.00E+19	1.00E+16	26.61	1.18	26.05	86.81
0.1	1.2	1.00E+14	1.00E+11	1.00E+19	1.00E+14	1.00E+11	16.48	1.37	13.38	89.77
0.1	1.2	1.00E+14	1.00E+11	1.00E+19	1.00E+14	1.00E+14	15.49	1.29	13.38	89.94
0.1	1.2	1.00E+14	1.00E+11	1.00E+19	1.00E+14	1.00E+16	13.84	1.17	13.31	88.73
0.1	1.2	1.00E+14	1.00E+11	1.00E+19	1.00E+17	1.00E+11	16.6	1.37	13.38	90.38
0.1	1.2	1.00E+14	1.00E+11	1.00E+19	1.00E+17	1.00E+14	15.49	1.29	13.38	90.05
0.1	1.2	1.00E+14	1.00E+11	1.00E+19	1.00E+17	1.00E+16	13.91	1.17	13.37	89.14
0.1	1.2	1.00E+14	1.00E+11	1.00E+19	1.00E+19	1.00E+11	15.88	1.37	12.97	89.23
0.1	1.2	1.00E+14	1.00E+11	1.00E+19	1.00E+19	1.00E+14	12.69	1.15	12.97	84.94
0.1	1.2	1.00E+14	1.00E+11	1.00E+19	1.00E+19	1.00E+16	10.4	0.97	12.97	82.98
0.1	1.2	1.00E+14	1.00E+14	1.00E+14	1.00E+14	1.00E+11	25.68	1.18	26.74	81.47
0.1	1.2	1.00E+14	1.00E+14	1.00E+14	1.00E+14	1.00E+14	23.77	1.11	26.67	80.4
0.1	1.2	1.00E+14	1.00E+14	1.00E+14	1.00E+14	1.00E+16	13.47	0.98	22.1	62.43
0.1	1.2	1.00E+14	1.00E+14	1.00E+14	1.00E+17	1.00E+11	29.13	1.25	26.09	89.14
0.1	1.2	1.00E+14	1.00E+14	1.00E+14	1.00E+17	1.00E+14	27.17	1.19	26.09	87.43
0.1	1.2	1.00E+14	1.00E+14	1.00E+14	1.00E+17	1.00E+16	22.27	1.05	25.83	81.91
0.1	1.2	1.00E+14	1.00E+14	1.00E+14	1.00E+19	1.00E+11	31.56	1.36	25.6	90.41
0.1	1.2	1.00E+14	1.00E+14	1.00E+14	1.00E+19	1.00E+14	30.09	1.31	25.59	89.93
0.1	1.2	1.00E+14	1.00E+14	1.00E+14	1.00E+19	1.00E+16	25.83	1.19	25.26	85.78
0.1	1.2	1.00E+14	1.00E+14	1.00E+17	1.00E+14	1.00E+11	23.2	1.17	24.08	82.12
0.1	1.2	1.00E+14	1.00E+14	1.00E+17	1.00E+14	1.00E+14	23	1.15	24.04	82.86
0.1	1.2	1.00E+14	1.00E+14	1.00E+17	1.00E+14	1.00E+16	16.85	1.07	20.89	75.29
0.1	1.2	1.00E+14	1.00E+14	1.00E+17	1.00E+17	1.00E+11	26.81	1.25	26.02	82.47
0.1	1.2	1.00E+14	1.00E+14	1.00E+17	1.00E+17	1.00E+14	23.28	1.13	26.02	79.22
0.1	1.2	1.00E+14	1.00E+14	1.00E+17	1.00E+17	1.00E+16	18.84	0.94	25.84	77.81
0.1	1.2	1.00E+14	1.00E+14	1.00E+17	1.00E+19	1.00E+11	29.91	1.36	25.6	85.84
0.1	1.2	1.00E+14	1.00E+14	1.00E+17	1.00E+19	1.00E+14	28.73	1.3	25.59	86.53
0.1	1.2	1.00E+14	1.00E+14	1.00E+17	1.00E+19	1.00E+16	25.86	1.18	25.34	86.8
0.1	1.2	1.00E+14	1.00E+14	1.00E+19	1.00E+14	1.00E+11	12.68	1.15	13.37	82.81
0.1	1.2	1.00E+14	1.00E+14	1.00E+19	1.00E+14	1.00E+14	12.68	1.15	13.37	82.82
0.1	1.2	1.00E+14	1.00E+14	1.00E+19	1.00E+14	1.00E+16	12.57	1.13	13.3	83.43
0.1	1.2	1.00E+14	1.00E+14	1.00E+19	1.00E+17	1.00E+11	13.9	1.23	12.78	88.27
0.1	1.2	1.00E+14	1.00E+14	1.00E+19	1.00E+17	1.00E+14	13.87	1.23	12.78	88.34
0.1	1.2	1.00E+14	1.00E+14	1.00E+19	1.00E+17	1.00E+16	13.11	1.16	12.77	88.28
0.1	1.2	1.00E+14	1.00E+14	1.00E+19	1.00E+19	1.00E+11	14.67	1.34	12.26	89.2
0.1	1.2	1.00E+14	1.00E+14	1.00E+19	1.00E+19	1.00E+14	11.95	1.15	12.26	84.84
0.1	1.2	1.00E+14	1.00E+14	1.00E+19	1.00E+19	1.00E+16	9.79	0.96	12.26	82.9
0.1	1.2	1.00E+14	1.00E+16	1.00E+14	1.00E+14	1.00E+11	15.19	0.99	24.66	62.46
0.1	1.2	1.00E+14	1.00E+16	1.00E+14	1.00E+14	1.00E+14	15.05	0.98	24.6	62.21
0.1	1.2	1.00E+14	1.00E+16	1.00E+14	1.00E+14	1.00E+16	9.72	0.93	20.21	51.61
0.1	1.2	1.00E+14	1.00E+16	1.00E+14	1.00E+17	1.00E+11	18.72	1.16	18.77	85.66
0.1	1.2	1.00E+14	1.00E+16	1.00E+14	1.00E+17	1.00E+14	18.37	1.15	18.77	84.97
0.1	1.2	1.00E+14	1.00E+16	1.00E+14	1.00E+17	1.00E+16	15.84	1.04	18.63	81.59
0.1	1.2	1.00E+14	1.00E+16	1.00E+14	1.00E+19	1.00E+11	20.72	1.28	17.96	89.9
0.1	1.2	1.00E+14	1.00E+16	1.00E+14	1.00E+19	1.00E+14	20.49	1.27	17.96	89.66
0.1	1.2	1.00E+14	1.00E+16	1.00E+14	1.00E+19	1.00E+16	18.48	1.18	17.85	87.49
0.1	1.2	1.00E+14	1.00E+16	1.00E+17	1.00E+14	1.00E+11	12.92	0.97	21.94	60.83
0.1	1.2	1.00E+14	1.00E+16	1.00E+17	1.00E+14	1.00E+14	12.88	0.97	21.9	60.75
0.1	1.2	1.00E+14	1.00E+16	1.00E+17	1.00E+14	1.00E+16	10.36	0.96	19	57
0.1	1.2	1.00E+14	1.00E+16	1.00E+17	1.00E+17	1.00E+11	16.44	1.15	19.01	75.44
0.1	1.2	1.00E+14	1.00E+16	1.00E+17	1.00E+17	1.00E+14	15.72	1.1	19.01	75.19
0.1	1.2	1.00E+14	1.00E+16	1.00E+17	1.00E+17	1.00E+16	12.92	0.92	18.9	74.19
0.1	1.2	1.00E+14	1.00E+16	1.00E+17	1.00E+19	1.00E+11	19.7	1.28	17.97	85.58
0.1	1.2	1.00E+14	1.00E+16	1.00E+17	1.00E+19	1.00E+14	19.53	1.27	17.97	85.82
0.1	1.2	1.00E+14	1.00E+16	1.00E+17	1.00E+19	1.00E+16	18.07	1.17	17.88	86.66
0.1	1.2	1.00E+14	1.00E+16	1.00E+19	1.00E+14	1.00E+11	7.21	0.94	12.16	62.75
0.1	1.2	1.00E+14	1.00E+16	1.00E+19	1.00E+14	1.00E+14	7.21	0.94	12.16	62.75
0.1	1.2	1.00E+14	1.00E+16	1.00E+19	1.00E+14	1.00E+16	7.17	0.94	12.11	62.71
0.1	1.2	1.00E+14	1.00E+16	1.00E+19	1.00E+17	1.00E+11	4.92	1.09	6.08	74.38
0.1	1.2	1.00E+14	1.00E+16	1.00E+19	1.00E+17	1.00E+14	4.92	1.09	6.08	74.38
0.1	1.2	1.00E+14	1.00E+16	1.00E+19	1.00E+17	1.00E+16	4.9	1.08	6.07	74.51
0.1	1.2	1.00E+14	1.00E+16	1.00E+19	1.00E+19	1.00E+11	4.77	1.22	4.73	82.65
0.1	1.2	1.00E+14	1.00E+16	1.00E+19	1.00E+19	1.00E+14	4.34	1.11	4.73	83.01
0.1	1.2	1.00E+14	1.00E+16	1.00E+19	1.00E+19	1.00E+16	3.57	0.93	4.73	81.52
0.1	1.2	1.00E+16	1.00E+11	1.00E+14	1.00E+14	1.00E+11	29.42	1.38	26.22	81.37
0.1	1.2	1.00E+16	1.00E+11	1.00E+14	1.00E+14	1.00E+14	23.49	1.12	26.15	80.01
0.1	1.2	1.00E+16	1.00E+11	1.00E+14	1.00E+14	1.00E+16	13.31	0.98	21.75	62.66
0.1	1.2	1.00E+16	1.00E+11	1.00E+14	1.00E+17	1.00E+11	30.73	1.38	26.76	83.21
0.1	1.2	1.00E+16	1.00E+11	1.00E+14	1.00E+17	1.00E+14	27.61	1.19	26.75	86.43
0.1	1.2	1.00E+16	1.00E+11	1.00E+14	1.00E+17	1.00E+16	22.72	1.05	26.49	81.46
0.1	1.2	1.00E+16	1.00E+11	1.00E+14	1.00E+19	1.00E+11	32.24	1.39	26.31	88.05
0.1	1.2	1.00E+16	1.00E+11	1.00E+14	1.00E+19	1.00E+14	30.55	1.31	26.31	88.68
0.1	1.2	1.00E+16	1.00E+11	1.00E+14	1.00E+19	1.00E+16	26.33	1.19	25.95	85.08
0.1	1.2	1.00E+16	1.00E+11	1.00E+17	1.00E+14	1.00E+11	25.48	1.38	21.17	87.34
0.1	1.2	1.00E+16	1.00E+11	1.00E+17	1.00E+14	1.00E+14	22	1.18	21.13	87.88
0.1	1.2	1.00E+16	1.00E+11	1.00E+17	1.00E+14	1.00E+16	15.61	1.07	18.77	77.41
0.1	1.2	1.00E+16	1.00E+11	1.00E+17	1.00E+17	1.00E+11	26.17	1.38	26.32	72.13
0.1	1.2	1.00E+16	1.00E+11	1.00E+17	1.00E+17	1.00E+14	21.94	1.13	26.32	74.01
0.1	1.2	1.00E+16	1.00E+11	1.00E+17	1.00E+17	1.00E+16	18.12	0.94	26.13	74.15
0.1	1.2	1.00E+16	1.00E+11	1.00E+17	1.00E+19	1.00E+11	28.82	1.39	26.3	78.89
0.1	1.2	1.00E+16	1.00E+11	1.00E+17	1.00E+19	1.00E+14	27.88	1.3	26.29	81.76
0.1	1.2	1.00E+16	1.00E+11	1.00E+17	1.00E+19	1.00E+16	25.71	1.17	26.02	84.07
0.1	1.2	1.00E+16	1.00E+11	1.00E+19	1.00E+14	1.00E+11	16.42	1.37	13.33	89.77
0.1	1.2	1.00E+16	1.00E+11	1.00E+19	1.00E+14	1.00E+14	15.43	1.29	13.33	89.94
0.1	1.2	1.00E+16	1.00E+11	1.00E+19	1.00E+14	1.00E+16	13.8	1.17	13.27	88.73
0.1	1.2	1.00E+16	1.00E+11	1.00E+19	1.00E+17	1.00E+11	16.54	1.37	13.33	90.38
0.1	1.2	1.00E+16	1.00E+11	1.00E+19	1.00E+17	1.00E+14	15.44	1.29	13.33	90.05
0.1	1.2	1.00E+16	1.00E+11	1.00E+19	1.00E+17	1.00E+16	13.85	1.17	13.32	89.15
0.1	1.2	1.00E+16	1.00E+11	1.00E+19	1.00E+19	1.00E+11	15.82	1.37	12.92	89.23
0.1	1.2	1.00E+16	1.00E+11	1.00E+19	1.00E+19	1.00E+14	12.64	1.15	12.92	84.94
0.1	1.2	1.00E+16	1.00E+11	1.00E+19	1.00E+19	1.00E+16	10.36	0.97	12.92	82.98
0.1	1.2	1.00E+16	1.00E+14	1.00E+14	1.00E+14	1.00E+11	24.73	1.18	26.19	80.31
0.1	1.2	1.00E+16	1.00E+14	1.00E+14	1.00E+14	1.00E+14	23.01	1.11	26.13	79.62
0.1	1.2	1.00E+16	1.00E+14	1.00E+14	1.00E+14	1.00E+16	13.23	0.98	21.73	62.44
0.1	1.2	1.00E+16	1.00E+14	1.00E+14	1.00E+17	1.00E+11	28.39	1.25	26.06	87.12
0.1	1.2	1.00E+16	1.00E+14	1.00E+14	1.00E+17	1.00E+14	26.71	1.19	26.06	86.13
0.1	1.2	1.00E+16	1.00E+14	1.00E+14	1.00E+17	1.00E+16	22.07	1.05	25.8	81.31
0.1	1.2	1.00E+16	1.00E+14	1.00E+14	1.00E+19	1.00E+11	30.77	1.36	25.58	88.36
0.1	1.2	1.00E+16	1.00E+14	1.00E+14	1.00E+19	1.00E+14	29.63	1.31	25.57	88.66
0.1	1.2	1.00E+16	1.00E+14	1.00E+14	1.00E+19	1.00E+16	25.62	1.19	25.24	85.19
0.1	1.2	1.00E+16	1.00E+14	1.00E+17	1.00E+14	1.00E+11	20.22	1.17	21.15	81.97
0.1	1.2	1.00E+16	1.00E+14	1.00E+17	1.00E+14	1.00E+14	20.1	1.15	21.11	82.8
0.1	1.2	1.00E+16	1.00E+14	1.00E+17	1.00E+14	1.00E+16	15.33	1.07	18.75	76.49
0.1	1.2	1.00E+16	1.00E+14	1.00E+17	1.00E+17	1.00E+11	23.93	1.25	25.67	74.84
0.1	1.2	1.00E+16	1.00E+14	1.00E+17	1.00E+17	1.00E+14	21.22	1.12	25.67	73.51
0.1	1.2	1.00E+16	1.00E+14	1.00E+17	1.00E+17	1.00E+16	17.55	0.93	25.49	73.75
0.1	1.2	1.00E+16	1.00E+14	1.00E+17	1.00E+19	1.00E+11	27.66	1.36	25.57	79.65
0.1	1.2	1.00E+16	1.00E+14	1.00E+17	1.00E+19	1.00E+14	27	1.29	25.56	81.6
0.1	1.2	1.00E+16	1.00E+14	1.00E+17	1.00E+19	1.00E+16	24.96	1.17	25.31	83.99
0.1	1.2	1.00E+16	1.00E+14	1.00E+19	1.00E+14	1.00E+11	12.63	1.15	13.32	82.81
0.1	1.2	1.00E+16	1.00E+14	1.00E+19	1.00E+14	1.00E+14	12.63	1.15	13.32	82.82
0.1	1.2	1.00E+16	1.00E+14	1.00E+19	1.00E+14	1.00E+16	12.53	1.13	13.26	83.43
0.1	1.2	1.00E+16	1.00E+14	1.00E+19	1.00E+17	1.00E+11	13.84	1.23	12.73	88.27
0.1	1.2	1.00E+16	1.00E+14	1.00E+19	1.00E+17	1.00E+14	13.82	1.23	12.73	88.34
0.1	1.2	1.00E+16	1.00E+14	1.00E+19	1.00E+17	1.00E+16	13.06	1.16	12.72	88.28
0.1	1.2	1.00E+16	1.00E+14	1.00E+19	1.00E+19	1.00E+11	14.61	1.34	12.21	89.2
0.1	1.2	1.00E+16	1.00E+14	1.00E+19	1.00E+19	1.00E+14	11.9	1.15	12.21	84.84
0.1	1.2	1.00E+16	1.00E+14	1.00E+19	1.00E+19	1.00E+16	9.75	0.96	12.21	82.9
0.1	1.2	1.00E+16	1.00E+16	1.00E+14	1.00E+14	1.00E+11	14.67	0.98	24.13	61.78
0.1	1.2	1.00E+16	1.00E+16	1.00E+14	1.00E+14	1.00E+14	14.53	0.98	24.07	61.54
0.1	1.2	1.00E+16	1.00E+16	1.00E+14	1.00E+14	1.00E+16	9.52	0.93	19.85	51.48
0.1	1.2	1.00E+16	1.00E+16	1.00E+14	1.00E+17	1.00E+11	18.31	1.16	18.75	83.99
0.1	1.2	1.00E+16	1.00E+16	1.00E+14	1.00E+17	1.00E+14	18.01	1.15	18.75	83.5
0.1	1.2	1.00E+16	1.00E+16	1.00E+14	1.00E+17	1.00E+16	15.66	1.04	18.6	80.84
0.1	1.2	1.00E+16	1.00E+16	1.00E+14	1.00E+19	1.00E+11	20.32	1.28	17.95	88.29
0.1	1.2	1.00E+16	1.00E+16	1.00E+14	1.00E+19	1.00E+14	20.13	1.27	17.95	88.22
0.1	1.2	1.00E+16	1.00E+16	1.00E+14	1.00E+19	1.00E+16	18.28	1.18	17.83	86.63
0.1	1.2	1.00E+16	1.00E+16	1.00E+17	1.00E+14	1.00E+11	11.27	0.96	19.22	60.94
0.1	1.2	1.00E+16	1.00E+16	1.00E+17	1.00E+14	1.00E+14	11.24	0.96	19.19	60.88
0.1	1.2	1.00E+16	1.00E+16	1.00E+17	1.00E+14	1.00E+16	9.36	0.95	17.03	57.72
0.1	1.2	1.00E+16	1.00E+16	1.00E+17	1.00E+17	1.00E+11	14.27	1.14	18.66	67.06
0.1	1.2	1.00E+16	1.00E+16	1.00E+17	1.00E+17	1.00E+14	13.8	1.09	18.66	67.66
0.1	1.2	1.00E+16	1.00E+16	1.00E+17	1.00E+17	1.00E+16	11.69	0.92	18.55	68.77
0.1	1.2	1.00E+16	1.00E+16	1.00E+17	1.00E+19	1.00E+11	18.15	1.28	17.94	79.17
0.1	1.2	1.00E+16	1.00E+16	1.00E+17	1.00E+19	1.00E+14	18.07	1.26	17.94	79.71
0.1	1.2	1.00E+16	1.00E+16	1.00E+17	1.00E+19	1.00E+16	17.18	1.16	17.86	82.68
0.1	1.2	1.00E+16	1.00E+16	1.00E+19	1.00E+14	1.00E+11	7.18	0.94	12.12	62.76
0.1	1.2	1.00E+16	1.00E+16	1.00E+19	1.00E+14	1.00E+14	7.18	0.94	12.12	62.76
0.1	1.2	1.00E+16	1.00E+16	1.00E+19	1.00E+14	1.00E+16	7.15	0.94	12.07	62.73
0.1	1.2	1.00E+16	1.00E+16	1.00E+19	1.00E+17	1.00E+11	4.87	1.09	6.04	74.31
0.1	1.2	1.00E+16	1.00E+16	1.00E+19	1.00E+17	1.00E+14	4.87	1.09	6.04	74.31
0.1	1.2	1.00E+16	1.00E+16	1.00E+19	1.00E+17	1.00E+16	4.85	1.08	6.03	74.44
0.1	1.2	1.00E+16	1.00E+16	1.00E+19	1.00E+19	1.00E+11	4.72	1.22	4.68	82.63
0.1	1.2	1.00E+16	1.00E+16	1.00E+19	1.00E+19	1.00E+14	4.3	1.11	4.68	82.99
0.1	1.2	1.00E+16	1.00E+16	1.00E+19	1.00E+19	1.00E+16	3.53	0.92	4.68	81.51
0.5	0.1	1.00E+11	1.00E+11	1.00E+14	1.00E+14	1.00E+11	22.95	1.38	19.36	86.03
0.5	0.1	1.00E+11	1.00E+11	1.00E+14	1.00E+14	1.00E+14	18.57	1.12	19.36	85.32
0.5	0.1	1.00E+11	1.00E+11	1.00E+14	1.00E+14	1.00E+16	14.48	0.98	18.79	78.52
0.5	0.1	1.00E+11	1.00E+11	1.00E+14	1.00E+17	1.00E+11	23.38	1.38	19.36	87.58
0.5	0.1	1.00E+11	1.00E+11	1.00E+14	1.00E+17	1.00E+14	20.32	1.19	19.36	88.26
0.5	0.1	1.00E+11	1.00E+11	1.00E+14	1.00E+17	1.00E+16	16.43	1.08	18.8	81.1
0.5	0.1	1.00E+11	1.00E+11	1.00E+14	1.00E+19	1.00E+11	24.09	1.38	19.33	89.99
0.5	0.1	1.00E+11	1.00E+11	1.00E+14	1.00E+19	1.00E+14	22.56	1.3	19.32	89.54
0.5	0.1	1.00E+11	1.00E+11	1.00E+14	1.00E+19	1.00E+16	18.57	1.2	18.83	82.21
0.5	0.1	1.00E+11	1.00E+11	1.00E+17	1.00E+14	1.00E+11	12.59	1.36	10.69	86.51
0.5	0.1	1.00E+11	1.00E+11	1.00E+17	1.00E+14	1.00E+14	10.72	1.16	10.69	86.35
0.5	0.1	1.00E+11	1.00E+11	1.00E+17	1.00E+14	1.00E+16	8.85	1.03	10.47	81.94
0.5	0.1	1.00E+11	1.00E+11	1.00E+17	1.00E+17	1.00E+11	12.55	1.36	10.97	84.05
0.5	0.1	1.00E+11	1.00E+11	1.00E+17	1.00E+17	1.00E+14	9.81	1.09	10.97	81.68
0.5	0.1	1.00E+11	1.00E+11	1.00E+17	1.00E+17	1.00E+16	7.83	0.91	10.89	79.33
0.5	0.1	1.00E+11	1.00E+11	1.00E+17	1.00E+19	1.00E+11	13.19	1.37	11.48	84
0.5	0.1	1.00E+11	1.00E+11	1.00E+17	1.00E+19	1.00E+14	12.29	1.28	11.48	83.89
0.5	0.1	1.00E+11	1.00E+11	1.00E+17	1.00E+19	1.00E+16	10.92	1.15	11.36	83.4
0.5	0.1	1.00E+11	1.00E+11	1.00E+19	1.00E+14	1.00E+11	6.64	1.35	5.43	90.45
0.5	0.1	1.00E+11	1.00E+11	1.00E+19	1.00E+14	1.00E+14	6.19	1.26	5.43	90.08
0.5	0.1	1.00E+11	1.00E+11	1.00E+19	1.00E+14	1.00E+16	5.54	1.15	5.43	88.97
0.5	0.1	1.00E+11	1.00E+11	1.00E+19	1.00E+17	1.00E+11	6.64	1.35	5.43	90.49
0.5	0.1	1.00E+11	1.00E+11	1.00E+19	1.00E+17	1.00E+14	6.17	1.26	5.43	89.99
0.5	0.1	1.00E+11	1.00E+11	1.00E+19	1.00E+17	1.00E+16	5.53	1.14	5.43	89.1
0.5	0.1	1.00E+11	1.00E+11	1.00E+19	1.00E+19	1.00E+11	6.46	1.34	5.4	88.97
0.5	0.1	1.00E+11	1.00E+11	1.00E+19	1.00E+19	1.00E+14	5.11	1.12	5.4	84.77
0.5	0.1	1.00E+11	1.00E+11	1.00E+19	1.00E+19	1.00E+16	4.16	0.93	5.4	82.61
0.5	0.1	1.00E+11	1.00E+14	1.00E+14	1.00E+14	1.00E+11	21.5	1.29	19.36	85.86
0.5	0.1	1.00E+11	1.00E+14	1.00E+14	1.00E+14	1.00E+14	18.56	1.12	19.36	85.33
0.5	0.1	1.00E+11	1.00E+14	1.00E+14	1.00E+14	1.00E+16	14.48	0.98	18.79	78.52
0.5	0.1	1.00E+11	1.00E+14	1.00E+14	1.00E+17	1.00E+11	22.56	1.31	19.36	88.71
0.5	0.1	1.00E+11	1.00E+14	1.00E+14	1.00E+17	1.00E+14	20.31	1.19	19.36	88.26
0.5	0.1	1.00E+11	1.00E+14	1.00E+14	1.00E+17	1.00E+16	16.42	1.08	18.8	81.1
0.5	0.1	1.00E+11	1.00E+14	1.00E+14	1.00E+19	1.00E+11	23.98	1.38	19.32	89.93
0.5	0.1	1.00E+11	1.00E+14	1.00E+14	1.00E+19	1.00E+14	22.55	1.3	19.32	89.53
0.5	0.1	1.00E+11	1.00E+14	1.00E+14	1.00E+19	1.00E+16	18.57	1.2	18.83	82.21
0.5	0.1	1.00E+11	1.00E+14	1.00E+17	1.00E+14	1.00E+11	11.27	1.26	10.69	83.42
0.5	0.1	1.00E+11	1.00E+14	1.00E+17	1.00E+14	1.00E+14	10.63	1.16	10.69	85.81
0.5	0.1	1.00E+11	1.00E+14	1.00E+17	1.00E+14	1.00E+16	8.85	1.03	10.46	81.92
0.5	0.1	1.00E+11	1.00E+14	1.00E+17	1.00E+17	1.00E+11	12	1.29	10.97	84.65
0.5	0.1	1.00E+11	1.00E+14	1.00E+17	1.00E+17	1.00E+14	9.81	1.09	10.97	81.67
0.5	0.1	1.00E+11	1.00E+14	1.00E+17	1.00E+17	1.00E+16	7.83	0.91	10.89	79.33
0.5	0.1	1.00E+11	1.00E+14	1.00E+17	1.00E+19	1.00E+11	13.14	1.36	11.47	84.02
0.5	0.1	1.00E+11	1.00E+14	1.00E+17	1.00E+19	1.00E+14	12.28	1.28	11.47	83.89
0.5	0.1	1.00E+11	1.00E+14	1.00E+17	1.00E+19	1.00E+16	10.92	1.15	11.36	83.4
0.5	0.1	1.00E+11	1.00E+14	1.00E+19	1.00E+14	1.00E+11	5.82	1.25	5.43	85.9
0.5	0.1	1.00E+11	1.00E+14	1.00E+19	1.00E+14	1.00E+14	5.8	1.23	5.43	86.62
0.5	0.1	1.00E+11	1.00E+14	1.00E+19	1.00E+14	1.00E+16	5.5	1.15	5.43	88.5
0.5	0.1	1.00E+11	1.00E+14	1.00E+19	1.00E+17	1.00E+11	6.01	1.27	5.43	87.18
0.5	0.1	1.00E+11	1.00E+14	1.00E+19	1.00E+17	1.00E+14	5.95	1.25	5.43	87.98
0.5	0.1	1.00E+11	1.00E+14	1.00E+19	1.00E+17	1.00E+16	5.51	1.14	5.43	88.87
0.5	0.1	1.00E+11	1.00E+14	1.00E+19	1.00E+19	1.00E+11	6.41	1.34	5.4	88.66
0.5	0.1	1.00E+11	1.00E+14	1.00E+19	1.00E+19	1.00E+14	5.11	1.12	5.4	84.77
0.5	0.1	1.00E+11	1.00E+14	1.00E+19	1.00E+19	1.00E+16	4.15	0.93	5.4	82.61
0.5	0.1	1.00E+11	1.00E+16	1.00E+14	1.00E+14	1.00E+11	18.97	1.13	19.31	86.73
0.5	0.1	1.00E+11	1.00E+16	1.00E+14	1.00E+14	1.00E+14	18.22	1.1	19.3	85.45
0.5	0.1	1.00E+11	1.00E+16	1.00E+14	1.00E+14	1.00E+16	14.41	0.98	18.74	78.34
0.5	0.1	1.00E+11	1.00E+16	1.00E+14	1.00E+17	1.00E+11	20.14	1.19	19.12	88.32
0.5	0.1	1.00E+11	1.00E+16	1.00E+14	1.00E+17	1.00E+14	19.68	1.17	19.11	87.87
0.5	0.1	1.00E+11	1.00E+16	1.00E+14	1.00E+17	1.00E+16	16.22	1.08	18.58	81.08
0.5	0.1	1.00E+11	1.00E+16	1.00E+14	1.00E+19	1.00E+11	22.12	1.31	18.89	89.63
0.5	0.1	1.00E+11	1.00E+16	1.00E+14	1.00E+19	1.00E+14	21.73	1.29	18.89	89.34
0.5	0.1	1.00E+11	1.00E+16	1.00E+14	1.00E+19	1.00E+16	18.26	1.2	18.44	82.58
0.5	0.1	1.00E+11	1.00E+16	1.00E+17	1.00E+14	1.00E+11	9.26	1.07	10.68	81.09
0.5	0.1	1.00E+11	1.00E+16	1.00E+17	1.00E+14	1.00E+14	9.25	1.07	10.68	81.14
0.5	0.1	1.00E+11	1.00E+16	1.00E+17	1.00E+14	1.00E+16	8.53	1.02	10.45	79.98
0.5	0.1	1.00E+11	1.00E+16	1.00E+17	1.00E+17	1.00E+11	10.03	1.15	10.94	79.9
0.5	0.1	1.00E+11	1.00E+16	1.00E+17	1.00E+17	1.00E+14	9.51	1.08	10.94	80.27
0.5	0.1	1.00E+11	1.00E+16	1.00E+17	1.00E+17	1.00E+16	7.74	0.9	10.86	78.79
0.5	0.1	1.00E+11	1.00E+16	1.00E+17	1.00E+19	1.00E+11	11.96	1.29	11.06	83.94
0.5	0.1	1.00E+11	1.00E+16	1.00E+17	1.00E+19	1.00E+14	11.71	1.26	11.06	83.83
0.5	0.1	1.00E+11	1.00E+16	1.00E+17	1.00E+19	1.00E+16	10.49	1.15	10.95	83.21
0.5	0.1	1.00E+11	1.00E+16	1.00E+19	1.00E+14	1.00E+11	4.74	1.06	5.43	82.57
0.5	0.1	1.00E+11	1.00E+16	1.00E+19	1.00E+14	1.00E+14	4.74	1.06	5.43	82.57
0.5	0.1	1.00E+11	1.00E+16	1.00E+19	1.00E+14	1.00E+16	4.72	1.06	5.42	82.52
0.5	0.1	1.00E+11	1.00E+16	1.00E+19	1.00E+17	1.00E+11	4.86	1.09	5.42	81.98
0.5	0.1	1.00E+11	1.00E+16	1.00E+19	1.00E+17	1.00E+14	4.86	1.09	5.42	81.98
0.5	0.1	1.00E+11	1.00E+16	1.00E+19	1.00E+17	1.00E+16	4.85	1.09	5.42	82.29
0.5	0.1	1.00E+11	1.00E+16	1.00E+19	1.00E+19	1.00E+11	5.18	1.23	5.04	83.27
0.5	0.1	1.00E+11	1.00E+16	1.00E+19	1.00E+19	1.00E+14	4.7	1.11	5.04	84.01
0.5	0.1	1.00E+11	1.00E+16	1.00E+19	1.00E+19	1.00E+16	3.85	0.93	5.04	82.25
0.5	0.1	1.00E+14	1.00E+11	1.00E+14	1.00E+14	1.00E+11	22.18	1.38	19.36	83.31
0.5	0.1	1.00E+14	1.00E+11	1.00E+14	1.00E+14	1.00E+14	18.46	1.12	19.35	84.9
0.5	0.1	1.00E+14	1.00E+11	1.00E+14	1.00E+14	1.00E+16	14.44	0.98	18.78	78.36
0.5	0.1	1.00E+14	1.00E+11	1.00E+14	1.00E+17	1.00E+11	22.81	1.38	19.36	85.58
0.5	0.1	1.00E+14	1.00E+11	1.00E+14	1.00E+17	1.00E+14	20.21	1.19	19.35	87.86
0.5	0.1	1.00E+14	1.00E+11	1.00E+14	1.00E+17	1.00E+16	16.39	1.08	18.8	80.94
0.5	0.1	1.00E+14	1.00E+11	1.00E+14	1.00E+19	1.00E+11	23.84	1.38	19.32	89.14
0.5	0.1	1.00E+14	1.00E+11	1.00E+14	1.00E+19	1.00E+14	22.45	1.3	19.32	89.12
0.5	0.1	1.00E+14	1.00E+11	1.00E+14	1.00E+19	1.00E+16	18.53	1.2	18.83	82.05
0.5	0.1	1.00E+14	1.00E+11	1.00E+17	1.00E+14	1.00E+11	12.47	1.36	10.6	86.46
0.5	0.1	1.00E+14	1.00E+11	1.00E+17	1.00E+14	1.00E+14	10.62	1.16	10.6	86.31
0.5	0.1	1.00E+14	1.00E+11	1.00E+17	1.00E+14	1.00E+16	8.77	1.03	10.38	81.95
0.5	0.1	1.00E+14	1.00E+11	1.00E+17	1.00E+17	1.00E+11	12.43	1.36	10.88	83.97
0.5	0.1	1.00E+14	1.00E+11	1.00E+17	1.00E+17	1.00E+14	9.72	1.09	10.88	81.64
0.5	0.1	1.00E+14	1.00E+11	1.00E+17	1.00E+17	1.00E+16	7.76	0.91	10.81	79.31
0.5	0.1	1.00E+14	1.00E+11	1.00E+17	1.00E+19	1.00E+11	13.08	1.37	11.39	83.89
0.5	0.1	1.00E+14	1.00E+11	1.00E+17	1.00E+19	1.00E+14	12.18	1.28	11.39	83.8
0.5	0.1	1.00E+14	1.00E+11	1.00E+17	1.00E+19	1.00E+16	10.83	1.15	11.28	83.32
0.5	0.1	1.00E+14	1.00E+11	1.00E+19	1.00E+14	1.00E+11	6.64	1.35	5.43	90.45
0.5	0.1	1.00E+14	1.00E+11	1.00E+19	1.00E+14	1.00E+14	6.19	1.26	5.43	90.08
0.5	0.1	1.00E+14	1.00E+11	1.00E+19	1.00E+14	1.00E+16	5.54	1.15	5.43	88.97
0.5	0.1	1.00E+14	1.00E+11	1.00E+19	1.00E+17	1.00E+11	6.64	1.35	5.43	90.49
0.5	0.1	1.00E+14	1.00E+11	1.00E+19	1.00E+17	1.00E+14	6.17	1.26	5.43	89.99
0.5	0.1	1.00E+14	1.00E+11	1.00E+19	1.00E+17	1.00E+16	5.53	1.14	5.43	89.1
0.5	0.1	1.00E+14	1.00E+11	1.00E+19	1.00E+19	1.00E+11	6.46	1.34	5.4	88.97
0.5	0.1	1.00E+14	1.00E+11	1.00E+19	1.00E+19	1.00E+14	5.11	1.12	5.4	84.77
0.5	0.1	1.00E+14	1.00E+11	1.00E+19	1.00E+19	1.00E+16	4.15	0.93	5.4	82.61
0.5	0.1	1.00E+14	1.00E+14	1.00E+14	1.00E+14	1.00E+11	21.13	1.29	19.36	84.55
0.5	0.1	1.00E+14	1.00E+14	1.00E+14	1.00E+14	1.00E+14	18.46	1.12	19.35	84.9
0.5	0.1	1.00E+14	1.00E+14	1.00E+14	1.00E+14	1.00E+16	14.44	0.98	18.78	78.35
0.5	0.1	1.00E+14	1.00E+14	1.00E+14	1.00E+17	1.00E+11	22.22	1.31	19.36	87.47
0.5	0.1	1.00E+14	1.00E+14	1.00E+14	1.00E+17	1.00E+14	20.21	1.19	19.35	87.86
0.5	0.1	1.00E+14	1.00E+14	1.00E+14	1.00E+17	1.00E+16	16.39	1.08	18.8	80.94
0.5	0.1	1.00E+14	1.00E+14	1.00E+14	1.00E+19	1.00E+11	23.74	1.38	19.32	89.09
0.5	0.1	1.00E+14	1.00E+14	1.00E+14	1.00E+19	1.00E+14	22.43	1.3	19.31	89.12
0.5	0.1	1.00E+14	1.00E+14	1.00E+14	1.00E+19	1.00E+16	18.53	1.2	18.82	82.05
0.5	0.1	1.00E+14	1.00E+14	1.00E+17	1.00E+14	1.00E+11	11.16	1.26	10.6	83.38
0.5	0.1	1.00E+14	1.00E+14	1.00E+17	1.00E+14	1.00E+14	10.53	1.16	10.6	85.78
0.5	0.1	1.00E+14	1.00E+14	1.00E+17	1.00E+14	1.00E+16	8.77	1.03	10.38	81.93
0.5	0.1	1.00E+14	1.00E+14	1.00E+17	1.00E+17	1.00E+11	11.89	1.29	10.88	84.58
0.5	0.1	1.00E+14	1.00E+14	1.00E+17	1.00E+17	1.00E+14	9.72	1.09	10.88	81.62
0.5	0.1	1.00E+14	1.00E+14	1.00E+17	1.00E+17	1.00E+16	7.76	0.91	10.8	79.31
0.5	0.1	1.00E+14	1.00E+14	1.00E+17	1.00E+19	1.00E+11	13.03	1.36	11.39	83.91
0.5	0.1	1.00E+14	1.00E+14	1.00E+17	1.00E+19	1.00E+14	12.17	1.28	11.39	83.8
0.5	0.1	1.00E+14	1.00E+14	1.00E+17	1.00E+19	1.00E+16	10.82	1.15	11.27	83.32
0.5	0.1	1.00E+14	1.00E+14	1.00E+19	1.00E+14	1.00E+11	5.82	1.25	5.43	85.9
0.5	0.1	1.00E+14	1.00E+14	1.00E+19	1.00E+14	1.00E+14	5.8	1.23	5.43	86.62
0.5	0.1	1.00E+14	1.00E+14	1.00E+19	1.00E+14	1.00E+16	5.5	1.15	5.43	88.5
0.5	0.1	1.00E+14	1.00E+14	1.00E+19	1.00E+17	1.00E+11	6.01	1.27	5.43	87.18
0.5	0.1	1.00E+14	1.00E+14	1.00E+19	1.00E+17	1.00E+14	5.95	1.25	5.43	87.98
0.5	0.1	1.00E+14	1.00E+14	1.00E+19	1.00E+17	1.00E+16	5.51	1.14	5.43	88.87
0.5	0.1	1.00E+14	1.00E+14	1.00E+19	1.00E+19	1.00E+11	6.41	1.34	5.4	88.66
0.5	0.1	1.00E+14	1.00E+14	1.00E+19	1.00E+19	1.00E+14	5.11	1.12	5.4	84.76
0.5	0.1	1.00E+14	1.00E+14	1.00E+19	1.00E+19	1.00E+16	4.15	0.93	5.4	82.61
0.5	0.1	1.00E+14	1.00E+16	1.00E+14	1.00E+14	1.00E+11	18.85	1.13	19.3	86.22
0.5	0.1	1.00E+14	1.00E+16	1.00E+14	1.00E+14	1.00E+14	18.13	1.1	19.29	85.08
0.5	0.1	1.00E+14	1.00E+16	1.00E+14	1.00E+14	1.00E+16	14.37	0.98	18.73	78.17
0.5	0.1	1.00E+14	1.00E+16	1.00E+14	1.00E+17	1.00E+11	20.04	1.19	19.11	87.91
0.5	0.1	1.00E+14	1.00E+16	1.00E+14	1.00E+17	1.00E+14	19.59	1.17	19.11	87.52
0.5	0.1	1.00E+14	1.00E+16	1.00E+14	1.00E+17	1.00E+16	16.18	1.08	18.58	80.92
0.5	0.1	1.00E+14	1.00E+16	1.00E+14	1.00E+19	1.00E+11	22.01	1.31	18.89	89.21
0.5	0.1	1.00E+14	1.00E+16	1.00E+14	1.00E+19	1.00E+14	21.63	1.29	18.88	88.98
0.5	0.1	1.00E+14	1.00E+16	1.00E+14	1.00E+19	1.00E+16	18.22	1.2	18.43	82.42
0.5	0.1	1.00E+14	1.00E+16	1.00E+17	1.00E+14	1.00E+11	9.17	1.07	10.59	81.05
0.5	0.1	1.00E+14	1.00E+16	1.00E+17	1.00E+14	1.00E+14	9.16	1.07	10.58	81.09
0.5	0.1	1.00E+14	1.00E+16	1.00E+17	1.00E+14	1.00E+16	8.45	1.02	10.36	79.97
0.5	0.1	1.00E+14	1.00E+16	1.00E+17	1.00E+17	1.00E+11	9.94	1.15	10.85	79.84
0.5	0.1	1.00E+14	1.00E+16	1.00E+17	1.00E+17	1.00E+14	9.42	1.08	10.85	80.23
0.5	0.1	1.00E+14	1.00E+16	1.00E+17	1.00E+17	1.00E+16	7.67	0.9	10.77	78.77
0.5	0.1	1.00E+14	1.00E+16	1.00E+17	1.00E+19	1.00E+11	11.85	1.29	10.97	83.84
0.5	0.1	1.00E+14	1.00E+16	1.00E+17	1.00E+19	1.00E+14	11.6	1.26	10.97	83.73
0.5	0.1	1.00E+14	1.00E+16	1.00E+17	1.00E+19	1.00E+16	10.4	1.15	10.87	83.13
0.5	0.1	1.00E+14	1.00E+16	1.00E+19	1.00E+14	1.00E+11	4.74	1.06	5.43	82.57
0.5	0.1	1.00E+14	1.00E+16	1.00E+19	1.00E+14	1.00E+14	4.74	1.06	5.43	82.57
0.5	0.1	1.00E+14	1.00E+16	1.00E+19	1.00E+14	1.00E+16	4.72	1.06	5.42	82.52
0.5	0.1	1.00E+14	1.00E+16	1.00E+19	1.00E+17	1.00E+11	4.86	1.09	5.42	81.98
0.5	0.1	1.00E+14	1.00E+16	1.00E+19	1.00E+17	1.00E+14	4.86	1.09	5.42	81.98
0.5	0.1	1.00E+14	1.00E+16	1.00E+19	1.00E+17	1.00E+16	4.85	1.09	5.42	82.29
0.5	0.1	1.00E+14	1.00E+16	1.00E+19	1.00E+19	1.00E+11	5.17	1.23	5.04	83.27
0.5	0.1	1.00E+14	1.00E+16	1.00E+19	1.00E+19	1.00E+14	4.7	1.11	5.04	84.01
0.5	0.1	1.00E+14	1.00E+16	1.00E+19	1.00E+19	1.00E+16	3.85	0.93	5.04	82.25
0.5	0.1	1.00E+16	1.00E+11	1.00E+14	1.00E+14	1.00E+11	13.27	1.35	18.84	52.38
0.5	0.1	1.00E+16	1.00E+11	1.00E+14	1.00E+14	1.00E+14	13.24	1.1	18.83	64.1
0.5	0.1	1.00E+16	1.00E+11	1.00E+14	1.00E+14	1.00E+16	11.71	0.97	18.29	66.27
0.5	0.1	1.00E+16	1.00E+11	1.00E+14	1.00E+17	1.00E+11	15.1	1.35	19	59.04
0.5	0.1	1.00E+16	1.00E+11	1.00E+14	1.00E+17	1.00E+14	15.08	1.17	18.99	67.9
0.5	0.1	1.00E+16	1.00E+11	1.00E+14	1.00E+17	1.00E+16	13.58	1.06	18.45	69.14
0.5	0.1	1.00E+16	1.00E+11	1.00E+14	1.00E+19	1.00E+11	17.13	1.36	19.02	66.21
0.5	0.1	1.00E+16	1.00E+11	1.00E+14	1.00E+19	1.00E+14	17.11	1.29	19.02	69.96
0.5	0.1	1.00E+16	1.00E+11	1.00E+14	1.00E+19	1.00E+16	15.53	1.19	18.54	70.58
0.5	0.1	1.00E+16	1.00E+11	1.00E+17	1.00E+14	1.00E+11	7.89	1.35	6.8	86.09
0.5	0.1	1.00E+16	1.00E+11	1.00E+17	1.00E+14	1.00E+14	6.72	1.15	6.8	86.04
0.5	0.1	1.00E+16	1.00E+11	1.00E+17	1.00E+14	1.00E+16	5.75	1.02	6.74	83.61
0.5	0.1	1.00E+16	1.00E+11	1.00E+17	1.00E+17	1.00E+11	7.85	1.35	7.02	83
0.5	0.1	1.00E+16	1.00E+11	1.00E+17	1.00E+17	1.00E+14	6.12	1.08	7.02	81.08
0.5	0.1	1.00E+16	1.00E+11	1.00E+17	1.00E+17	1.00E+16	4.93	0.89	6.99	79.43
0.5	0.1	1.00E+16	1.00E+11	1.00E+17	1.00E+19	1.00E+11	8.3	1.36	7.45	82.14
0.5	0.1	1.00E+16	1.00E+11	1.00E+17	1.00E+19	1.00E+14	7.75	1.26	7.45	82.38
0.5	0.1	1.00E+16	1.00E+11	1.00E+17	1.00E+19	1.00E+16	6.84	1.14	7.33	81.76
0.5	0.1	1.00E+16	1.00E+11	1.00E+19	1.00E+14	1.00E+11	6.55	1.35	5.36	90.46
0.5	0.1	1.00E+16	1.00E+11	1.00E+19	1.00E+14	1.00E+14	6.11	1.26	5.36	90.08
0.5	0.1	1.00E+16	1.00E+11	1.00E+19	1.00E+14	1.00E+16	5.47	1.15	5.36	89.01
0.5	0.1	1.00E+16	1.00E+11	1.00E+19	1.00E+17	1.00E+11	6.56	1.35	5.36	90.5
0.5	0.1	1.00E+16	1.00E+11	1.00E+19	1.00E+17	1.00E+14	6.09	1.26	5.36	89.99
0.5	0.1	1.00E+16	1.00E+11	1.00E+19	1.00E+17	1.00E+16	5.46	1.14	5.36	89.11
0.5	0.1	1.00E+16	1.00E+11	1.00E+19	1.00E+19	1.00E+11	6.38	1.34	5.33	88.94
0.5	0.1	1.00E+16	1.00E+11	1.00E+19	1.00E+19	1.00E+14	5.04	1.12	5.33	84.77
0.5	0.1	1.00E+16	1.00E+11	1.00E+19	1.00E+19	1.00E+16	4.1	0.93	5.33	82.61
0.5	0.1	1.00E+16	1.00E+14	1.00E+14	1.00E+14	1.00E+11	13.27	1.25	18.84	56.38
0.5	0.1	1.00E+16	1.00E+14	1.00E+14	1.00E+14	1.00E+14	13.24	1.1	18.83	64.11
0.5	0.1	1.00E+16	1.00E+14	1.00E+14	1.00E+14	1.00E+16	11.71	0.97	18.29	66.27
0.5	0.1	1.00E+16	1.00E+14	1.00E+14	1.00E+17	1.00E+11	15.1	1.28	18.99	61.95
0.5	0.1	1.00E+16	1.00E+14	1.00E+14	1.00E+17	1.00E+14	15.07	1.17	18.99	67.91
0.5	0.1	1.00E+16	1.00E+14	1.00E+14	1.00E+17	1.00E+16	13.57	1.06	18.45	69.14
0.5	0.1	1.00E+16	1.00E+14	1.00E+14	1.00E+19	1.00E+11	17.13	1.36	19.02	66.45
0.5	0.1	1.00E+16	1.00E+14	1.00E+14	1.00E+19	1.00E+14	17.1	1.29	19.01	69.96
0.5	0.1	1.00E+16	1.00E+14	1.00E+14	1.00E+19	1.00E+16	15.53	1.19	18.53	70.58
0.5	0.1	1.00E+16	1.00E+14	1.00E+17	1.00E+14	1.00E+11	7.02	1.24	6.8	83.06
0.5	0.1	1.00E+16	1.00E+14	1.00E+17	1.00E+14	1.00E+14	6.66	1.15	6.8	85.54
0.5	0.1	1.00E+16	1.00E+14	1.00E+17	1.00E+14	1.00E+16	5.75	1.02	6.74	83.57
0.5	0.1	1.00E+16	1.00E+14	1.00E+17	1.00E+17	1.00E+11	7.52	1.28	7.02	83.69
0.5	0.1	1.00E+16	1.00E+14	1.00E+17	1.00E+17	1.00E+14	6.12	1.08	7.02	81.06
0.5	0.1	1.00E+16	1.00E+14	1.00E+17	1.00E+17	1.00E+16	4.93	0.89	6.99	79.42
0.5	0.1	1.00E+16	1.00E+14	1.00E+17	1.00E+19	1.00E+11	8.27	1.35	7.44	82.24
0.5	0.1	1.00E+16	1.00E+14	1.00E+17	1.00E+19	1.00E+14	7.75	1.26	7.44	82.38
0.5	0.1	1.00E+16	1.00E+14	1.00E+17	1.00E+19	1.00E+16	6.83	1.14	7.33	81.75
0.5	0.1	1.00E+16	1.00E+14	1.00E+19	1.00E+14	1.00E+11	5.74	1.25	5.36	85.88
0.5	0.1	1.00E+16	1.00E+14	1.00E+19	1.00E+14	1.00E+14	5.73	1.23	5.36	86.62
0.5	0.1	1.00E+16	1.00E+14	1.00E+19	1.00E+14	1.00E+16	5.43	1.15	5.36	88.54
0.5	0.1	1.00E+16	1.00E+14	1.00E+19	1.00E+17	1.00E+11	5.93	1.27	5.36	87.18
0.5	0.1	1.00E+16	1.00E+14	1.00E+19	1.00E+17	1.00E+14	5.87	1.24	5.36	87.96
0.5	0.1	1.00E+16	1.00E+14	1.00E+19	1.00E+17	1.00E+16	5.44	1.14	5.36	88.89
0.5	0.1	1.00E+16	1.00E+14	1.00E+19	1.00E+19	1.00E+11	6.32	1.34	5.33	88.65
0.5	0.1	1.00E+16	1.00E+14	1.00E+19	1.00E+19	1.00E+14	5.04	1.12	5.33	84.76
0.5	0.1	1.00E+16	1.00E+14	1.00E+19	1.00E+19	1.00E+16	4.1	0.93	5.33	82.61
0.5	0.1	1.00E+16	1.00E+16	1.00E+14	1.00E+14	1.00E+11	13.15	1.11	18.78	63.05
0.5	0.1	1.00E+16	1.00E+16	1.00E+14	1.00E+14	1.00E+14	13.12	1.08	18.78	64.59
0.5	0.1	1.00E+16	1.00E+16	1.00E+14	1.00E+14	1.00E+16	11.65	0.97	18.24	66.1
0.5	0.1	1.00E+16	1.00E+16	1.00E+14	1.00E+17	1.00E+11	14.8	1.17	18.76	67.24
0.5	0.1	1.00E+16	1.00E+16	1.00E+14	1.00E+17	1.00E+14	14.78	1.15	18.75	68.29
0.5	0.1	1.00E+16	1.00E+16	1.00E+14	1.00E+17	1.00E+16	13.39	1.06	18.24	69.01
0.5	0.1	1.00E+16	1.00E+16	1.00E+14	1.00E+19	1.00E+11	16.68	1.29	18.6	69.64
0.5	0.1	1.00E+16	1.00E+16	1.00E+14	1.00E+19	1.00E+14	16.66	1.27	18.59	70.51
0.5	0.1	1.00E+16	1.00E+16	1.00E+14	1.00E+19	1.00E+16	15.23	1.19	18.15	70.72
0.5	0.1	1.00E+16	1.00E+16	1.00E+17	1.00E+14	1.00E+11	5.74	1.05	6.79	80.53
0.5	0.1	1.00E+16	1.00E+16	1.00E+17	1.00E+14	1.00E+14	5.74	1.05	6.79	80.59
0.5	0.1	1.00E+16	1.00E+16	1.00E+17	1.00E+14	1.00E+16	5.49	1.01	6.73	81.12
0.5	0.1	1.00E+16	1.00E+16	1.00E+17	1.00E+17	1.00E+11	6.19	1.13	6.99	78.38
0.5	0.1	1.00E+16	1.00E+16	1.00E+17	1.00E+17	1.00E+14	5.89	1.06	6.99	79.2
0.5	0.1	1.00E+16	1.00E+16	1.00E+17	1.00E+17	1.00E+16	4.85	0.89	6.96	78.64
0.5	0.1	1.00E+16	1.00E+16	1.00E+17	1.00E+19	1.00E+11	7.36	1.28	7.03	82
0.5	0.1	1.00E+16	1.00E+16	1.00E+17	1.00E+19	1.00E+14	7.2	1.25	7.03	81.95
0.5	0.1	1.00E+16	1.00E+16	1.00E+17	1.00E+19	1.00E+16	6.41	1.14	6.92	81.3
0.5	0.1	1.00E+16	1.00E+16	1.00E+19	1.00E+14	1.00E+11	4.67	1.06	5.36	82.57
0.5	0.1	1.00E+16	1.00E+16	1.00E+19	1.00E+14	1.00E+14	4.67	1.06	5.36	82.57
0.5	0.1	1.00E+16	1.00E+16	1.00E+19	1.00E+14	1.00E+16	4.66	1.05	5.35	82.54
0.5	0.1	1.00E+16	1.00E+16	1.00E+19	1.00E+17	1.00E+11	4.79	1.09	5.35	81.95
0.5	0.1	1.00E+16	1.00E+16	1.00E+19	1.00E+17	1.00E+14	4.79	1.09	5.35	81.95
0.5	0.1	1.00E+16	1.00E+16	1.00E+19	1.00E+17	1.00E+16	4.79	1.09	5.35	82.28
0.5	0.1	1.00E+16	1.00E+16	1.00E+19	1.00E+19	1.00E+11	5.1	1.23	4.97	83.24
0.5	0.1	1.00E+16	1.00E+16	1.00E+19	1.00E+19	1.00E+14	4.63	1.11	4.97	83.99
0.5	0.1	1.00E+16	1.00E+16	1.00E+19	1.00E+19	1.00E+16	3.79	0.93	4.97	82.25
0.5	0.6	1.00E+11	1.00E+11	1.00E+14	1.00E+14	1.00E+11	28.78	1.38	24.05	86.47
0.5	0.6	1.00E+11	1.00E+11	1.00E+14	1.00E+14	1.00E+14	21.59	1.12	24.03	80.14
0.5	0.6	1.00E+11	1.00E+11	1.00E+14	1.00E+14	1.00E+16	12.75	0.91	22.31	62.8
0.5	0.6	1.00E+11	1.00E+11	1.00E+14	1.00E+17	1.00E+11	29.27	1.38	24.06	87.87
0.5	0.6	1.00E+11	1.00E+11	1.00E+14	1.00E+17	1.00E+14	25.32	1.2	24.05	88.06
0.5	0.6	1.00E+11	1.00E+11	1.00E+14	1.00E+17	1.00E+16	19.3	1.08	23	77.64
0.5	0.6	1.00E+11	1.00E+11	1.00E+14	1.00E+19	1.00E+11	29.84	1.39	23.82	90.04
0.5	0.6	1.00E+11	1.00E+11	1.00E+14	1.00E+19	1.00E+14	27.87	1.31	23.81	89.42
0.5	0.6	1.00E+11	1.00E+11	1.00E+14	1.00E+19	1.00E+16	21.7	1.2	22.89	78.79
0.5	0.6	1.00E+11	1.00E+11	1.00E+17	1.00E+14	1.00E+11	18.37	1.37	15.14	88.52
0.5	0.6	1.00E+11	1.00E+11	1.00E+17	1.00E+14	1.00E+14	15.75	1.18	15.12	88.59
0.5	0.6	1.00E+11	1.00E+11	1.00E+17	1.00E+14	1.00E+16	11.87	1.06	14.15	78.78
0.5	0.6	1.00E+11	1.00E+11	1.00E+17	1.00E+17	1.00E+11	18.37	1.37	15.67	85.49
0.5	0.6	1.00E+11	1.00E+11	1.00E+17	1.00E+17	1.00E+14	14.34	1.11	15.67	82.41
0.5	0.6	1.00E+11	1.00E+11	1.00E+17	1.00E+17	1.00E+16	11.53	0.92	15.57	80.4
0.5	0.6	1.00E+11	1.00E+11	1.00E+17	1.00E+19	1.00E+11	18.89	1.38	15.97	85.77
0.5	0.6	1.00E+11	1.00E+11	1.00E+17	1.00E+19	1.00E+14	17.57	1.29	15.96	85.6
0.5	0.6	1.00E+11	1.00E+11	1.00E+17	1.00E+19	1.00E+16	15.51	1.16	15.75	84.69
0.5	0.6	1.00E+11	1.00E+11	1.00E+19	1.00E+14	1.00E+11	12.49	1.37	10.14	90.17
0.5	0.6	1.00E+11	1.00E+11	1.00E+19	1.00E+14	1.00E+14	11.69	1.28	10.14	90.06
0.5	0.6	1.00E+11	1.00E+11	1.00E+19	1.00E+14	1.00E+16	10.49	1.16	10.11	89.09
0.5	0.6	1.00E+11	1.00E+11	1.00E+19	1.00E+17	1.00E+11	12.54	1.37	10.13	90.55
0.5	0.6	1.00E+11	1.00E+11	1.00E+19	1.00E+17	1.00E+14	11.67	1.28	10.13	90.05
0.5	0.6	1.00E+11	1.00E+11	1.00E+19	1.00E+17	1.00E+16	10.48	1.16	10.13	89.23
0.5	0.6	1.00E+11	1.00E+11	1.00E+19	1.00E+19	1.00E+11	12.03	1.36	9.89	89.22
0.5	0.6	1.00E+11	1.00E+11	1.00E+19	1.00E+19	1.00E+14	9.58	1.14	9.89	84.92
0.5	0.6	1.00E+11	1.00E+11	1.00E+19	1.00E+19	1.00E+16	7.83	0.96	9.89	82.88
0.5	0.6	1.00E+11	1.00E+14	1.00E+14	1.00E+14	1.00E+11	24.15	1.21	24.04	83.02
0.5	0.6	1.00E+11	1.00E+14	1.00E+14	1.00E+14	1.00E+14	21.45	1.11	24.02	80.2
0.5	0.6	1.00E+11	1.00E+14	1.00E+14	1.00E+14	1.00E+16	12.73	0.91	22.31	62.75
0.5	0.6	1.00E+11	1.00E+14	1.00E+14	1.00E+17	1.00E+11	26.99	1.27	23.88	89.17
0.5	0.6	1.00E+11	1.00E+14	1.00E+14	1.00E+17	1.00E+14	25.08	1.19	23.86	88.06
0.5	0.6	1.00E+11	1.00E+14	1.00E+14	1.00E+17	1.00E+16	19.18	1.08	22.83	77.72
0.5	0.6	1.00E+11	1.00E+14	1.00E+14	1.00E+19	1.00E+11	29.14	1.37	23.62	89.99
0.5	0.6	1.00E+11	1.00E+14	1.00E+14	1.00E+19	1.00E+14	27.61	1.31	23.61	89.41
0.5	0.6	1.00E+11	1.00E+14	1.00E+14	1.00E+19	1.00E+16	21.56	1.2	22.71	78.92
0.5	0.6	1.00E+11	1.00E+14	1.00E+17	1.00E+14	1.00E+11	15.08	1.19	15.13	84.02
0.5	0.6	1.00E+11	1.00E+14	1.00E+17	1.00E+14	1.00E+14	14.93	1.16	15.12	85.45
0.5	0.6	1.00E+11	1.00E+14	1.00E+17	1.00E+14	1.00E+16	11.77	1.06	14.15	78.35
0.5	0.6	1.00E+11	1.00E+14	1.00E+17	1.00E+17	1.00E+11	16.85	1.25	15.54	86.5
0.5	0.6	1.00E+11	1.00E+14	1.00E+17	1.00E+17	1.00E+14	14.17	1.11	15.54	82.2
0.5	0.6	1.00E+11	1.00E+14	1.00E+17	1.00E+17	1.00E+16	11.4	0.92	15.44	80.24
0.5	0.6	1.00E+11	1.00E+14	1.00E+17	1.00E+19	1.00E+11	18.37	1.36	15.77	85.75
0.5	0.6	1.00E+11	1.00E+14	1.00E+17	1.00E+19	1.00E+14	17.33	1.28	15.77	85.55
0.5	0.6	1.00E+11	1.00E+14	1.00E+17	1.00E+19	1.00E+16	15.3	1.16	15.56	84.65
0.5	0.6	1.00E+11	1.00E+14	1.00E+19	1.00E+14	1.00E+11	10.01	1.17	10.13	84.42
0.5	0.6	1.00E+11	1.00E+14	1.00E+19	1.00E+14	1.00E+14	10.01	1.17	10.13	84.46
0.5	0.6	1.00E+11	1.00E+14	1.00E+19	1.00E+14	1.00E+16	9.93	1.14	10.11	85.87
0.5	0.6	1.00E+11	1.00E+14	1.00E+19	1.00E+17	1.00E+11	11	1.24	10.02	88.46
0.5	0.6	1.00E+11	1.00E+14	1.00E+19	1.00E+17	1.00E+14	10.95	1.24	10.02	88.45
0.5	0.6	1.00E+11	1.00E+14	1.00E+19	1.00E+17	1.00E+16	10.28	1.16	10.01	88.69
0.5	0.6	1.00E+11	1.00E+14	1.00E+19	1.00E+19	1.00E+11	11.63	1.34	9.7	89.23
0.5	0.6	1.00E+11	1.00E+14	1.00E+19	1.00E+19	1.00E+14	9.39	1.14	9.7	84.9
0.5	0.6	1.00E+11	1.00E+14	1.00E+19	1.00E+19	1.00E+16	7.67	0.95	9.7	82.82
0.5	0.6	1.00E+11	1.00E+16	1.00E+14	1.00E+14	1.00E+11	17.34	1.03	23.27	72.57
0.5	0.6	1.00E+11	1.00E+16	1.00E+14	1.00E+14	1.00E+14	17.09	1.02	23.25	72.13
0.5	0.6	1.00E+11	1.00E+16	1.00E+14	1.00E+14	1.00E+16	11.55	0.9	21.64	59.56
0.5	0.6	1.00E+11	1.00E+16	1.00E+14	1.00E+17	1.00E+11	18.84	1.17	18.46	87.47
0.5	0.6	1.00E+11	1.00E+16	1.00E+14	1.00E+17	1.00E+14	18.59	1.16	18.46	87.09
0.5	0.6	1.00E+11	1.00E+16	1.00E+14	1.00E+17	1.00E+16	15.73	1.08	18	81.26
0.5	0.6	1.00E+11	1.00E+16	1.00E+14	1.00E+19	1.00E+11	20.87	1.29	18.16	89.38
0.5	0.6	1.00E+11	1.00E+16	1.00E+14	1.00E+19	1.00E+14	20.63	1.28	18.16	89.06
0.5	0.6	1.00E+11	1.00E+16	1.00E+14	1.00E+19	1.00E+16	17.74	1.2	17.78	83.27
0.5	0.6	1.00E+11	1.00E+16	1.00E+17	1.00E+14	1.00E+11	10.67	0.99	14.67	73.65
0.5	0.6	1.00E+11	1.00E+16	1.00E+17	1.00E+14	1.00E+14	10.65	0.99	14.66	73.57
0.5	0.6	1.00E+11	1.00E+16	1.00E+17	1.00E+14	1.00E+16	9.26	0.98	13.72	68.91
0.5	0.6	1.00E+11	1.00E+16	1.00E+17	1.00E+17	1.00E+11	9.57	1.13	11.07	76.55
0.5	0.6	1.00E+11	1.00E+16	1.00E+17	1.00E+17	1.00E+14	9.15	1.08	11.07	76.53
0.5	0.6	1.00E+11	1.00E+16	1.00E+17	1.00E+17	1.00E+16	7.53	0.9	11	75.79
0.5	0.6	1.00E+11	1.00E+16	1.00E+17	1.00E+19	1.00E+11	10.94	1.27	10.34	83.52
0.5	0.6	1.00E+11	1.00E+16	1.00E+17	1.00E+19	1.00E+14	10.79	1.25	10.34	83.37
0.5	0.6	1.00E+11	1.00E+16	1.00E+17	1.00E+19	1.00E+16	9.77	1.15	10.25	82.89
0.5	0.6	1.00E+11	1.00E+16	1.00E+19	1.00E+14	1.00E+11	7.24	0.98	9.86	75.26
0.5	0.6	1.00E+11	1.00E+16	1.00E+19	1.00E+14	1.00E+14	7.24	0.98	9.86	75.26
0.5	0.6	1.00E+11	1.00E+16	1.00E+19	1.00E+14	1.00E+16	7.22	0.98	9.84	75.19
0.5	0.6	1.00E+11	1.00E+16	1.00E+19	1.00E+17	1.00E+11	4.72	1.09	5.9	73.66
0.5	0.6	1.00E+11	1.00E+16	1.00E+19	1.00E+17	1.00E+14	4.72	1.08	5.9	73.67
0.5	0.6	1.00E+11	1.00E+16	1.00E+19	1.00E+17	1.00E+16	4.71	1.08	5.9	73.86
0.5	0.6	1.00E+11	1.00E+16	1.00E+19	1.00E+19	1.00E+11	4.43	1.22	4.39	82.87
0.5	0.6	1.00E+11	1.00E+16	1.00E+19	1.00E+19	1.00E+14	4.03	1.1	4.39	83.22
0.5	0.6	1.00E+11	1.00E+16	1.00E+19	1.00E+19	1.00E+16	3.31	0.92	4.39	81.71
0.5	0.6	1.00E+14	1.00E+11	1.00E+14	1.00E+14	1.00E+11	27.94	1.38	24.03	84.13
0.5	0.6	1.00E+14	1.00E+11	1.00E+14	1.00E+14	1.00E+14	21.45	1.12	24.01	79.73
0.5	0.6	1.00E+14	1.00E+11	1.00E+14	1.00E+14	1.00E+16	12.71	0.91	22.29	62.67
0.5	0.6	1.00E+14	1.00E+11	1.00E+14	1.00E+17	1.00E+11	28.62	1.38	24.06	86.02
0.5	0.6	1.00E+14	1.00E+11	1.00E+14	1.00E+17	1.00E+14	25.22	1.2	24.05	87.74
0.5	0.6	1.00E+14	1.00E+11	1.00E+14	1.00E+17	1.00E+16	19.26	1.08	23	77.5
0.5	0.6	1.00E+14	1.00E+11	1.00E+14	1.00E+19	1.00E+11	29.59	1.39	23.81	89.35
0.5	0.6	1.00E+14	1.00E+11	1.00E+14	1.00E+19	1.00E+14	27.76	1.31	23.8	89.09
0.5	0.6	1.00E+14	1.00E+11	1.00E+14	1.00E+19	1.00E+16	21.66	1.2	22.89	78.66
0.5	0.6	1.00E+14	1.00E+11	1.00E+17	1.00E+14	1.00E+11	18.25	1.37	15.04	88.52
0.5	0.6	1.00E+14	1.00E+11	1.00E+17	1.00E+14	1.00E+14	15.65	1.18	15.03	88.59
0.5	0.6	1.00E+14	1.00E+11	1.00E+17	1.00E+14	1.00E+16	11.81	1.06	14.07	78.86
0.5	0.6	1.00E+14	1.00E+11	1.00E+17	1.00E+17	1.00E+11	18.25	1.37	15.58	85.44
0.5	0.6	1.00E+14	1.00E+11	1.00E+17	1.00E+17	1.00E+14	14.25	1.11	15.58	82.38
0.5	0.6	1.00E+14	1.00E+11	1.00E+17	1.00E+17	1.00E+16	11.46	0.92	15.48	80.39
0.5	0.6	1.00E+14	1.00E+11	1.00E+17	1.00E+19	1.00E+11	18.77	1.38	15.88	85.69
0.5	0.6	1.00E+14	1.00E+11	1.00E+17	1.00E+19	1.00E+14	17.46	1.29	15.88	85.54
0.5	0.6	1.00E+14	1.00E+11	1.00E+17	1.00E+19	1.00E+16	15.41	1.16	15.67	84.63
0.5	0.6	1.00E+14	1.00E+11	1.00E+19	1.00E+14	1.00E+11	12.49	1.37	10.13	90.18
0.5	0.6	1.00E+14	1.00E+11	1.00E+19	1.00E+14	1.00E+14	11.69	1.28	10.13	90.06
0.5	0.6	1.00E+14	1.00E+11	1.00E+19	1.00E+14	1.00E+16	10.49	1.16	10.11	89.09
0.5	0.6	1.00E+14	1.00E+11	1.00E+19	1.00E+17	1.00E+11	12.54	1.37	10.13	90.55
0.5	0.6	1.00E+14	1.00E+11	1.00E+19	1.00E+17	1.00E+14	11.67	1.28	10.13	90.05
0.5	0.6	1.00E+14	1.00E+11	1.00E+19	1.00E+17	1.00E+16	10.48	1.16	10.13	89.23
0.5	0.6	1.00E+14	1.00E+11	1.00E+19	1.00E+19	1.00E+11	12.03	1.36	9.89	89.22
0.5	0.6	1.00E+14	1.00E+11	1.00E+19	1.00E+19	1.00E+14	9.58	1.14	9.89	84.92
0.5	0.6	1.00E+14	1.00E+11	1.00E+19	1.00E+19	1.00E+16	7.83	0.96	9.89	82.88
0.5	0.6	1.00E+14	1.00E+14	1.00E+14	1.00E+14	1.00E+11	23.91	1.21	24.02	82.34
0.5	0.6	1.00E+14	1.00E+14	1.00E+14	1.00E+14	1.00E+14	21.31	1.11	24	79.81
0.5	0.6	1.00E+14	1.00E+14	1.00E+14	1.00E+14	1.00E+16	12.69	0.91	22.29	62.62
0.5	0.6	1.00E+14	1.00E+14	1.00E+14	1.00E+17	1.00E+11	26.77	1.27	23.87	88.5
0.5	0.6	1.00E+14	1.00E+14	1.00E+14	1.00E+17	1.00E+14	24.97	1.19	23.86	87.73
0.5	0.6	1.00E+14	1.00E+14	1.00E+14	1.00E+17	1.00E+16	19.14	1.08	22.83	77.58
0.5	0.6	1.00E+14	1.00E+14	1.00E+14	1.00E+19	1.00E+11	28.94	1.37	23.61	89.43
0.5	0.6	1.00E+14	1.00E+14	1.00E+14	1.00E+19	1.00E+14	27.49	1.31	23.6	89.08
0.5	0.6	1.00E+14	1.00E+14	1.00E+14	1.00E+19	1.00E+16	21.52	1.2	22.71	78.78
0.5	0.6	1.00E+14	1.00E+14	1.00E+17	1.00E+14	1.00E+11	14.98	1.19	15.04	84.02
0.5	0.6	1.00E+14	1.00E+14	1.00E+17	1.00E+14	1.00E+14	14.83	1.15	15.03	85.44
0.5	0.6	1.00E+14	1.00E+14	1.00E+17	1.00E+14	1.00E+16	11.72	1.06	14.07	78.42
0.5	0.6	1.00E+14	1.00E+14	1.00E+17	1.00E+17	1.00E+11	16.74	1.25	15.45	86.46
0.5	0.6	1.00E+14	1.00E+14	1.00E+17	1.00E+17	1.00E+14	14.08	1.11	15.45	82.17
0.5	0.6	1.00E+14	1.00E+14	1.00E+17	1.00E+17	1.00E+16	11.33	0.92	15.35	80.22
0.5	0.6	1.00E+14	1.00E+14	1.00E+17	1.00E+19	1.00E+11	18.25	1.36	15.68	85.67
0.5	0.6	1.00E+14	1.00E+14	1.00E+17	1.00E+19	1.00E+14	17.22	1.28	15.68	85.49
0.5	0.6	1.00E+14	1.00E+14	1.00E+17	1.00E+19	1.00E+16	15.21	1.16	15.47	84.59
0.5	0.6	1.00E+14	1.00E+14	1.00E+19	1.00E+14	1.00E+11	10.01	1.17	10.13	84.42
0.5	0.6	1.00E+14	1.00E+14	1.00E+19	1.00E+14	1.00E+14	10.01	1.17	10.13	84.46
0.5	0.6	1.00E+14	1.00E+14	1.00E+19	1.00E+14	1.00E+16	9.93	1.14	10.11	85.87
0.5	0.6	1.00E+14	1.00E+14	1.00E+19	1.00E+17	1.00E+11	11	1.24	10.02	88.46
0.5	0.6	1.00E+14	1.00E+14	1.00E+19	1.00E+17	1.00E+14	10.95	1.24	10.02	88.45
0.5	0.6	1.00E+14	1.00E+14	1.00E+19	1.00E+17	1.00E+16	10.28	1.16	10.01	88.69
0.5	0.6	1.00E+14	1.00E+14	1.00E+19	1.00E+19	1.00E+11	11.63	1.34	9.7	89.23
0.5	0.6	1.00E+14	1.00E+14	1.00E+19	1.00E+19	1.00E+14	9.39	1.14	9.7	84.9
0.5	0.6	1.00E+14	1.00E+14	1.00E+19	1.00E+19	1.00E+16	7.67	0.95	9.7	82.82
0.5	0.6	1.00E+14	1.00E+16	1.00E+14	1.00E+14	1.00E+11	17.24	1.03	23.25	72.26
0.5	0.6	1.00E+14	1.00E+16	1.00E+14	1.00E+14	1.00E+14	16.99	1.02	23.23	71.83
0.5	0.6	1.00E+14	1.00E+16	1.00E+14	1.00E+14	1.00E+16	11.51	0.9	21.62	59.44
0.5	0.6	1.00E+14	1.00E+16	1.00E+14	1.00E+17	1.00E+11	18.75	1.17	18.46	87.1
0.5	0.6	1.00E+14	1.00E+16	1.00E+14	1.00E+17	1.00E+14	18.5	1.16	18.45	86.71
0.5	0.6	1.00E+14	1.00E+16	1.00E+14	1.00E+17	1.00E+16	15.7	1.08	17.99	81.09
0.5	0.6	1.00E+14	1.00E+16	1.00E+14	1.00E+19	1.00E+11	20.78	1.29	18.16	89.01
0.5	0.6	1.00E+14	1.00E+16	1.00E+14	1.00E+19	1.00E+14	20.54	1.28	18.16	88.72
0.5	0.6	1.00E+14	1.00E+16	1.00E+14	1.00E+19	1.00E+16	17.7	1.2	17.78	83.1
0.5	0.6	1.00E+14	1.00E+16	1.00E+17	1.00E+14	1.00E+11	10.6	0.99	14.58	73.66
0.5	0.6	1.00E+14	1.00E+16	1.00E+17	1.00E+14	1.00E+14	10.58	0.99	14.57	73.58
0.5	0.6	1.00E+14	1.00E+16	1.00E+17	1.00E+14	1.00E+16	9.21	0.98	13.64	68.97
0.5	0.6	1.00E+14	1.00E+16	1.00E+17	1.00E+17	1.00E+11	9.48	1.13	10.98	76.45
0.5	0.6	1.00E+14	1.00E+16	1.00E+17	1.00E+17	1.00E+14	9.06	1.08	10.98	76.45
0.5	0.6	1.00E+14	1.00E+16	1.00E+17	1.00E+17	1.00E+16	7.46	0.9	10.91	75.74
0.5	0.6	1.00E+14	1.00E+16	1.00E+17	1.00E+19	1.00E+11	10.84	1.27	10.26	83.41
0.5	0.6	1.00E+14	1.00E+16	1.00E+17	1.00E+19	1.00E+14	10.69	1.25	10.26	83.27
0.5	0.6	1.00E+14	1.00E+16	1.00E+17	1.00E+19	1.00E+16	9.68	1.15	10.17	82.8
0.5	0.6	1.00E+14	1.00E+16	1.00E+19	1.00E+14	1.00E+11	7.24	0.98	9.86	75.26
0.5	0.6	1.00E+14	1.00E+16	1.00E+19	1.00E+14	1.00E+14	7.24	0.98	9.86	75.26
0.5	0.6	1.00E+14	1.00E+16	1.00E+19	1.00E+14	1.00E+16	7.21	0.98	9.84	75.19
0.5	0.6	1.00E+14	1.00E+16	1.00E+19	1.00E+17	1.00E+11	4.71	1.09	5.9	73.66
0.5	0.6	1.00E+14	1.00E+16	1.00E+19	1.00E+17	1.00E+14	4.71	1.08	5.9	73.66
0.5	0.6	1.00E+14	1.00E+16	1.00E+19	1.00E+17	1.00E+16	4.71	1.08	5.9	73.86
0.5	0.6	1.00E+14	1.00E+16	1.00E+19	1.00E+19	1.00E+11	4.43	1.22	4.39	82.87
0.5	0.6	1.00E+14	1.00E+16	1.00E+19	1.00E+19	1.00E+14	4.03	1.1	4.39	83.21
0.5	0.6	1.00E+14	1.00E+16	1.00E+19	1.00E+19	1.00E+16	3.31	0.92	4.39	81.71
0.5	0.6	1.00E+16	1.00E+11	1.00E+14	1.00E+14	1.00E+11	15.11	1.36	22.06	50.31
0.5	0.6	1.00E+16	1.00E+11	1.00E+14	1.00E+14	1.00E+14	14.37	1.09	22.04	59.75
0.5	0.6	1.00E+16	1.00E+11	1.00E+14	1.00E+14	1.00E+16	10.01	0.9	20.48	54.41
0.5	0.6	1.00E+16	1.00E+11	1.00E+14	1.00E+17	1.00E+11	19.5	1.36	23.59	60.67
0.5	0.6	1.00E+16	1.00E+11	1.00E+14	1.00E+17	1.00E+14	19.43	1.18	23.57	69.84
0.5	0.6	1.00E+16	1.00E+11	1.00E+14	1.00E+17	1.00E+16	16.37	1.07	22.55	67.91
0.5	0.6	1.00E+16	1.00E+11	1.00E+14	1.00E+19	1.00E+11	21.78	1.37	23.42	67.75
0.5	0.6	1.00E+16	1.00E+11	1.00E+14	1.00E+19	1.00E+14	21.72	1.29	23.41	71.66
0.5	0.6	1.00E+16	1.00E+11	1.00E+14	1.00E+19	1.00E+16	18.58	1.19	22.51	69.24
0.5	0.6	1.00E+16	1.00E+11	1.00E+17	1.00E+14	1.00E+11	13.66	1.36	11.31	88.61
0.5	0.6	1.00E+16	1.00E+11	1.00E+17	1.00E+14	1.00E+14	11.72	1.17	11.31	88.77
0.5	0.6	1.00E+16	1.00E+11	1.00E+17	1.00E+14	1.00E+16	9.68	1.06	11.02	82.9
0.5	0.6	1.00E+16	1.00E+11	1.00E+17	1.00E+17	1.00E+11	13.62	1.36	11.72	85.28
0.5	0.6	1.00E+16	1.00E+11	1.00E+17	1.00E+17	1.00E+14	10.6	1.1	11.72	82.33
0.5	0.6	1.00E+16	1.00E+11	1.00E+17	1.00E+17	1.00E+16	8.57	0.91	11.69	80.69
0.5	0.6	1.00E+16	1.00E+11	1.00E+17	1.00E+19	1.00E+11	13.96	1.37	11.94	85.31
0.5	0.6	1.00E+16	1.00E+11	1.00E+17	1.00E+19	1.00E+14	12.97	1.28	11.93	85.04
0.5	0.6	1.00E+16	1.00E+11	1.00E+17	1.00E+19	1.00E+16	11.35	1.15	11.72	83.9
0.5	0.6	1.00E+16	1.00E+11	1.00E+19	1.00E+14	1.00E+11	12.4	1.37	10.07	90.17
0.5	0.6	1.00E+16	1.00E+11	1.00E+19	1.00E+14	1.00E+14	11.61	1.28	10.07	90.06
0.5	0.6	1.00E+16	1.00E+11	1.00E+19	1.00E+14	1.00E+16	10.42	1.16	10.05	89.1
0.5	0.6	1.00E+16	1.00E+11	1.00E+19	1.00E+17	1.00E+11	12.45	1.37	10.07	90.55
0.5	0.6	1.00E+16	1.00E+11	1.00E+19	1.00E+17	1.00E+14	11.59	1.28	10.07	90.05
0.5	0.6	1.00E+16	1.00E+11	1.00E+19	1.00E+17	1.00E+16	10.41	1.16	10.06	89.24
0.5	0.6	1.00E+16	1.00E+11	1.00E+19	1.00E+19	1.00E+11	11.95	1.36	9.83	89.21
0.5	0.6	1.00E+16	1.00E+11	1.00E+19	1.00E+19	1.00E+14	9.51	1.14	9.83	84.92
0.5	0.6	1.00E+16	1.00E+11	1.00E+19	1.00E+19	1.00E+16	7.78	0.96	9.83	82.86
0.5	0.6	1.00E+16	1.00E+14	1.00E+14	1.00E+14	1.00E+11	14.9	1.18	22.05	57.36
0.5	0.6	1.00E+16	1.00E+14	1.00E+14	1.00E+14	1.00E+14	14.31	1.08	22.03	59.87
0.5	0.6	1.00E+16	1.00E+14	1.00E+14	1.00E+14	1.00E+16	9.99	0.9	20.47	54.36
0.5	0.6	1.00E+16	1.00E+14	1.00E+14	1.00E+17	1.00E+11	19.3	1.25	23.4	66.02
0.5	0.6	1.00E+16	1.00E+14	1.00E+14	1.00E+17	1.00E+14	19.23	1.18	23.39	69.8
0.5	0.6	1.00E+16	1.00E+14	1.00E+14	1.00E+17	1.00E+16	16.25	1.07	22.38	67.92
0.5	0.6	1.00E+16	1.00E+14	1.00E+14	1.00E+19	1.00E+11	21.57	1.35	23.22	68.64
0.5	0.6	1.00E+16	1.00E+14	1.00E+14	1.00E+19	1.00E+14	21.51	1.29	23.21	71.64
0.5	0.6	1.00E+16	1.00E+14	1.00E+14	1.00E+19	1.00E+16	18.44	1.19	22.33	69.29
0.5	0.6	1.00E+16	1.00E+14	1.00E+17	1.00E+14	1.00E+11	11.14	1.17	11.31	84.06
0.5	0.6	1.00E+16	1.00E+14	1.00E+17	1.00E+14	1.00E+14	11.08	1.15	11.31	85.57
0.5	0.6	1.00E+16	1.00E+14	1.00E+17	1.00E+14	1.00E+16	9.6	1.06	11.02	82.4
0.5	0.6	1.00E+16	1.00E+14	1.00E+17	1.00E+17	1.00E+11	12.46	1.25	11.59	86.31
0.5	0.6	1.00E+16	1.00E+14	1.00E+17	1.00E+17	1.00E+14	10.44	1.1	11.59	82.07
0.5	0.6	1.00E+16	1.00E+14	1.00E+17	1.00E+17	1.00E+16	8.45	0.91	11.55	80.5
0.5	0.6	1.00E+16	1.00E+14	1.00E+17	1.00E+19	1.00E+11	13.52	1.35	11.74	85.26
0.5	0.6	1.00E+16	1.00E+14	1.00E+17	1.00E+19	1.00E+14	12.73	1.28	11.74	84.94
0.5	0.6	1.00E+16	1.00E+14	1.00E+17	1.00E+19	1.00E+16	11.15	1.15	11.53	83.82
0.5	0.6	1.00E+16	1.00E+14	1.00E+19	1.00E+14	1.00E+11	9.94	1.17	10.06	84.42
0.5	0.6	1.00E+16	1.00E+14	1.00E+19	1.00E+14	1.00E+14	9.94	1.17	10.06	84.46
0.5	0.6	1.00E+16	1.00E+14	1.00E+19	1.00E+14	1.00E+16	9.86	1.14	10.04	85.88
0.5	0.6	1.00E+16	1.00E+14	1.00E+19	1.00E+17	1.00E+11	10.92	1.24	9.95	88.45
0.5	0.6	1.00E+16	1.00E+14	1.00E+19	1.00E+17	1.00E+14	10.87	1.24	9.95	88.45
0.5	0.6	1.00E+16	1.00E+14	1.00E+19	1.00E+17	1.00E+16	10.21	1.16	9.95	88.7
0.5	0.6	1.00E+16	1.00E+14	1.00E+19	1.00E+19	1.00E+11	11.54	1.34	9.64	89.22
0.5	0.6	1.00E+16	1.00E+14	1.00E+19	1.00E+19	1.00E+14	9.32	1.14	9.64	84.9
0.5	0.6	1.00E+16	1.00E+14	1.00E+19	1.00E+19	1.00E+16	7.61	0.95	9.64	82.82
0.5	0.6	1.00E+16	1.00E+16	1.00E+14	1.00E+14	1.00E+11	11.74	1	21.33	54.98
0.5	0.6	1.00E+16	1.00E+16	1.00E+14	1.00E+14	1.00E+14	11.67	0.99	21.31	55.14
0.5	0.6	1.00E+16	1.00E+16	1.00E+14	1.00E+14	1.00E+16	8.91	0.88	19.84	50.89
0.5	0.6	1.00E+16	1.00E+16	1.00E+14	1.00E+17	1.00E+11	14.08	1.15	18.12	67.67
0.5	0.6	1.00E+16	1.00E+16	1.00E+14	1.00E+17	1.00E+14	14.07	1.14	18.11	68.15
0.5	0.6	1.00E+16	1.00E+16	1.00E+14	1.00E+17	1.00E+16	12.92	1.06	17.67	68.84
0.5	0.6	1.00E+16	1.00E+16	1.00E+14	1.00E+19	1.00E+11	15.94	1.27	17.89	70.29
0.5	0.6	1.00E+16	1.00E+16	1.00E+14	1.00E+19	1.00E+14	15.92	1.26	17.88	70.73
0.5	0.6	1.00E+16	1.00E+16	1.00E+14	1.00E+19	1.00E+16	14.74	1.19	17.51	70.98
0.5	0.6	1.00E+16	1.00E+16	1.00E+17	1.00E+14	1.00E+11	7.94	0.98	10.97	74.19
0.5	0.6	1.00E+16	1.00E+16	1.00E+17	1.00E+14	1.00E+14	7.94	0.98	10.97	74.15
0.5	0.6	1.00E+16	1.00E+16	1.00E+17	1.00E+14	1.00E+16	7.47	0.97	10.69	71.95
0.5	0.6	1.00E+16	1.00E+16	1.00E+17	1.00E+17	1.00E+11	5.77	1.11	7.13	72.88
0.5	0.6	1.00E+16	1.00E+16	1.00E+17	1.00E+17	1.00E+14	5.54	1.06	7.13	73.49
0.5	0.6	1.00E+16	1.00E+16	1.00E+17	1.00E+17	1.00E+16	4.65	0.88	7.09	74.16
0.5	0.6	1.00E+16	1.00E+16	1.00E+17	1.00E+19	1.00E+11	6.41	1.25	6.32	81.05
0.5	0.6	1.00E+16	1.00E+16	1.00E+17	1.00E+19	1.00E+14	6.34	1.24	6.32	81.04
0.5	0.6	1.00E+16	1.00E+16	1.00E+17	1.00E+19	1.00E+16	5.69	1.14	6.23	80.46
0.5	0.6	1.00E+16	1.00E+16	1.00E+19	1.00E+14	1.00E+11	7.19	0.98	9.79	75.28
0.5	0.6	1.00E+16	1.00E+16	1.00E+19	1.00E+14	1.00E+14	7.19	0.98	9.79	75.28
0.5	0.6	1.00E+16	1.00E+16	1.00E+19	1.00E+14	1.00E+16	7.17	0.98	9.78	75.21
0.5	0.6	1.00E+16	1.00E+16	1.00E+19	1.00E+17	1.00E+11	4.65	1.08	5.83	73.55
0.5	0.6	1.00E+16	1.00E+16	1.00E+19	1.00E+17	1.00E+14	4.65	1.08	5.83	73.55
0.5	0.6	1.00E+16	1.00E+16	1.00E+19	1.00E+17	1.00E+16	4.64	1.08	5.83	73.75
0.5	0.6	1.00E+16	1.00E+16	1.00E+19	1.00E+19	1.00E+11	4.36	1.22	4.32	82.81
0.5	0.6	1.00E+16	1.00E+16	1.00E+19	1.00E+19	1.00E+14	3.97	1.1	4.32	83.17
0.5	0.6	1.00E+16	1.00E+16	1.00E+19	1.00E+19	1.00E+16	3.25	0.92	4.32	81.69
0.5	1.2	1.00E+11	1.00E+11	1.00E+14	1.00E+14	1.00E+11	32.1	1.39	26.76	86.56
0.5	1.2	1.00E+11	1.00E+11	1.00E+14	1.00E+14	1.00E+14	23.6	1.13	26.72	78.36
0.5	1.2	1.00E+11	1.00E+11	1.00E+14	1.00E+14	1.00E+16	12.67	0.94	23.79	56.74
0.5	1.2	1.00E+11	1.00E+11	1.00E+14	1.00E+17	1.00E+11	32.66	1.39	26.78	87.95
0.5	1.2	1.00E+11	1.00E+11	1.00E+14	1.00E+17	1.00E+14	28.22	1.2	26.77	87.93
0.5	1.2	1.00E+11	1.00E+11	1.00E+14	1.00E+17	1.00E+16	20.97	1.08	25.43	76.14
0.5	1.2	1.00E+11	1.00E+11	1.00E+14	1.00E+19	1.00E+11	33.06	1.4	26.32	90
0.5	1.2	1.00E+11	1.00E+11	1.00E+14	1.00E+19	1.00E+14	30.84	1.31	26.31	89.34
0.5	1.2	1.00E+11	1.00E+11	1.00E+14	1.00E+19	1.00E+16	23.45	1.21	25.16	77.35
0.5	1.2	1.00E+11	1.00E+11	1.00E+17	1.00E+14	1.00E+11	21.69	1.37	17.84	88.47
0.5	1.2	1.00E+11	1.00E+11	1.00E+17	1.00E+14	1.00E+14	18.58	1.18	17.82	88.35
0.5	1.2	1.00E+11	1.00E+11	1.00E+17	1.00E+14	1.00E+16	13.91	1.07	16.32	79.54
0.5	1.2	1.00E+11	1.00E+11	1.00E+17	1.00E+17	1.00E+11	21.75	1.37	18.39	86.01
0.5	1.2	1.00E+11	1.00E+11	1.00E+17	1.00E+17	1.00E+14	17	1.12	18.39	82.71
0.5	1.2	1.00E+11	1.00E+11	1.00E+17	1.00E+17	1.00E+16	13.7	0.93	18.29	80.79
0.5	1.2	1.00E+11	1.00E+11	1.00E+17	1.00E+19	1.00E+11	22.11	1.38	18.47	86.47
0.5	1.2	1.00E+11	1.00E+11	1.00E+17	1.00E+19	1.00E+14	20.53	1.29	18.47	86.15
0.5	1.2	1.00E+11	1.00E+11	1.00E+17	1.00E+19	1.00E+16	18.07	1.17	18.2	85.1
0.5	1.2	1.00E+11	1.00E+11	1.00E+19	1.00E+14	1.00E+11	15.82	1.37	12.86	89.76
0.5	1.2	1.00E+11	1.00E+11	1.00E+19	1.00E+14	1.00E+14	14.87	1.29	12.86	89.95
0.5	1.2	1.00E+11	1.00E+11	1.00E+19	1.00E+14	1.00E+16	13.33	1.17	12.83	88.78
0.5	1.2	1.00E+11	1.00E+11	1.00E+19	1.00E+17	1.00E+11	15.94	1.37	12.85	90.42
0.5	1.2	1.00E+11	1.00E+11	1.00E+19	1.00E+17	1.00E+14	14.88	1.28	12.85	90.07
0.5	1.2	1.00E+11	1.00E+11	1.00E+19	1.00E+17	1.00E+16	13.37	1.17	12.85	89.22
0.5	1.2	1.00E+11	1.00E+11	1.00E+19	1.00E+19	1.00E+11	15.2	1.37	12.4	89.43
0.5	1.2	1.00E+11	1.00E+11	1.00E+19	1.00E+19	1.00E+14	12.13	1.15	12.4	85.07
0.5	1.2	1.00E+11	1.00E+11	1.00E+19	1.00E+19	1.00E+16	9.94	0.96	12.4	83.08
0.5	1.2	1.00E+11	1.00E+14	1.00E+14	1.00E+14	1.00E+11	25.57	1.18	26.73	81.12
0.5	1.2	1.00E+11	1.00E+14	1.00E+14	1.00E+14	1.00E+14	23.17	1.11	26.69	78.15
0.5	1.2	1.00E+11	1.00E+14	1.00E+14	1.00E+14	1.00E+16	12.6	0.94	23.76	56.55
0.5	1.2	1.00E+11	1.00E+14	1.00E+14	1.00E+17	1.00E+11	29.01	1.25	26.01	89.01
0.5	1.2	1.00E+11	1.00E+14	1.00E+14	1.00E+17	1.00E+14	27.3	1.19	25.99	87.93
0.5	1.2	1.00E+11	1.00E+14	1.00E+14	1.00E+17	1.00E+16	20.47	1.08	24.74	76.46
0.5	1.2	1.00E+11	1.00E+14	1.00E+14	1.00E+19	1.00E+11	31.41	1.36	25.59	89.97
0.5	1.2	1.00E+11	1.00E+14	1.00E+14	1.00E+19	1.00E+14	29.92	1.31	25.58	89.34
0.5	1.2	1.00E+11	1.00E+14	1.00E+14	1.00E+19	1.00E+16	22.94	1.2	24.5	77.74
0.5	1.2	1.00E+11	1.00E+14	1.00E+17	1.00E+14	1.00E+11	17.02	1.16	17.82	82.46
0.5	1.2	1.00E+11	1.00E+14	1.00E+17	1.00E+14	1.00E+14	16.93	1.14	17.8	83.2
0.5	1.2	1.00E+11	1.00E+14	1.00E+17	1.00E+14	1.00E+16	13.64	1.07	16.3	78.49
0.5	1.2	1.00E+11	1.00E+14	1.00E+17	1.00E+17	1.00E+11	19.09	1.24	17.75	86.69
0.5	1.2	1.00E+11	1.00E+14	1.00E+17	1.00E+17	1.00E+14	16.28	1.12	17.75	82.26
0.5	1.2	1.00E+11	1.00E+14	1.00E+17	1.00E+17	1.00E+16	13.14	0.93	17.64	80.42
0.5	1.2	1.00E+11	1.00E+14	1.00E+17	1.00E+19	1.00E+11	20.7	1.35	17.74	86.25
0.5	1.2	1.00E+11	1.00E+14	1.00E+17	1.00E+19	1.00E+14	19.65	1.29	17.74	86.02
0.5	1.2	1.00E+11	1.00E+14	1.00E+17	1.00E+19	1.00E+16	17.32	1.17	17.49	84.99
0.5	1.2	1.00E+11	1.00E+14	1.00E+19	1.00E+14	1.00E+11	12.17	1.14	12.84	82.81
0.5	1.2	1.00E+11	1.00E+14	1.00E+19	1.00E+14	1.00E+14	12.17	1.14	12.84	82.82
0.5	1.2	1.00E+11	1.00E+14	1.00E+19	1.00E+14	1.00E+16	12.09	1.13	12.81	83.43
0.5	1.2	1.00E+11	1.00E+14	1.00E+19	1.00E+17	1.00E+11	13.31	1.23	12.26	88.27
0.5	1.2	1.00E+11	1.00E+14	1.00E+19	1.00E+17	1.00E+14	13.29	1.23	12.26	88.33
0.5	1.2	1.00E+11	1.00E+14	1.00E+19	1.00E+17	1.00E+16	12.58	1.16	12.25	88.32
0.5	1.2	1.00E+11	1.00E+14	1.00E+19	1.00E+19	1.00E+11	14	1.34	11.69	89.37
0.5	1.2	1.00E+11	1.00E+14	1.00E+19	1.00E+19	1.00E+14	11.39	1.15	11.69	84.97
0.5	1.2	1.00E+11	1.00E+14	1.00E+19	1.00E+19	1.00E+16	9.33	0.96	11.69	83
0.5	1.2	1.00E+11	1.00E+16	1.00E+14	1.00E+14	1.00E+11	15.75	1.01	24.46	63.84
0.5	1.2	1.00E+11	1.00E+16	1.00E+14	1.00E+14	1.00E+14	15.54	1	24.43	63.47
0.5	1.2	1.00E+11	1.00E+16	1.00E+14	1.00E+14	1.00E+16	9.42	0.9	21.87	47.63
0.5	1.2	1.00E+11	1.00E+16	1.00E+14	1.00E+17	1.00E+11	18.59	1.17	18.22	87.52
0.5	1.2	1.00E+11	1.00E+16	1.00E+14	1.00E+17	1.00E+14	18.35	1.16	18.22	87.13
0.5	1.2	1.00E+11	1.00E+16	1.00E+14	1.00E+17	1.00E+16	15.59	1.08	17.78	81.52
0.5	1.2	1.00E+11	1.00E+16	1.00E+14	1.00E+19	1.00E+11	20.65	1.29	17.98	89.39
0.5	1.2	1.00E+11	1.00E+16	1.00E+14	1.00E+19	1.00E+14	20.41	1.27	17.98	89.06
0.5	1.2	1.00E+11	1.00E+16	1.00E+14	1.00E+19	1.00E+16	17.62	1.2	17.61	83.46
0.5	1.2	1.00E+11	1.00E+16	1.00E+17	1.00E+14	1.00E+11	9.48	0.95	16.15	61.45
0.5	1.2	1.00E+11	1.00E+16	1.00E+17	1.00E+14	1.00E+14	9.46	0.95	16.14	61.4
0.5	1.2	1.00E+11	1.00E+16	1.00E+17	1.00E+14	1.00E+16	8.26	0.95	14.78	58.96
0.5	1.2	1.00E+11	1.00E+16	1.00E+17	1.00E+17	1.00E+11	9.32	1.13	10.78	76.6
0.5	1.2	1.00E+11	1.00E+16	1.00E+17	1.00E+17	1.00E+14	8.9	1.08	10.78	76.6
0.5	1.2	1.00E+11	1.00E+16	1.00E+17	1.00E+17	1.00E+16	7.32	0.9	10.71	75.79
0.5	1.2	1.00E+11	1.00E+16	1.00E+17	1.00E+19	1.00E+11	10.73	1.27	10.16	83.41
0.5	1.2	1.00E+11	1.00E+16	1.00E+17	1.00E+19	1.00E+14	10.58	1.25	10.16	83.28
0.5	1.2	1.00E+11	1.00E+16	1.00E+17	1.00E+19	1.00E+16	9.59	1.15	10.07	82.82
0.5	1.2	1.00E+11	1.00E+16	1.00E+19	1.00E+14	1.00E+11	6.93	0.94	11.7	62.85
0.5	1.2	1.00E+11	1.00E+16	1.00E+19	1.00E+14	1.00E+14	6.93	0.94	11.7	62.85
0.5	1.2	1.00E+11	1.00E+16	1.00E+19	1.00E+14	1.00E+16	6.91	0.94	11.67	62.82
0.5	1.2	1.00E+11	1.00E+16	1.00E+19	1.00E+17	1.00E+11	4.46	1.08	5.59	73.7
0.5	1.2	1.00E+11	1.00E+16	1.00E+19	1.00E+17	1.00E+14	4.46	1.08	5.59	73.7
0.5	1.2	1.00E+11	1.00E+16	1.00E+19	1.00E+17	1.00E+16	4.45	1.08	5.58	73.89
0.5	1.2	1.00E+11	1.00E+16	1.00E+19	1.00E+19	1.00E+11	4.23	1.22	4.2	82.79
0.5	1.2	1.00E+11	1.00E+16	1.00E+19	1.00E+19	1.00E+14	3.85	1.1	4.2	83.18
0.5	1.2	1.00E+11	1.00E+16	1.00E+19	1.00E+19	1.00E+16	3.16	0.92	4.2	81.68
0.5	1.2	1.00E+14	1.00E+11	1.00E+14	1.00E+14	1.00E+11	31.24	1.38	26.72	84.46
0.5	1.2	1.00E+14	1.00E+11	1.00E+14	1.00E+14	1.00E+14	23.46	1.13	26.68	78.05
0.5	1.2	1.00E+14	1.00E+11	1.00E+14	1.00E+14	1.00E+16	12.64	0.94	23.75	56.68
0.5	1.2	1.00E+14	1.00E+11	1.00E+14	1.00E+17	1.00E+11	31.98	1.39	26.78	86.24
0.5	1.2	1.00E+14	1.00E+11	1.00E+14	1.00E+17	1.00E+14	28.11	1.2	26.76	87.65
0.5	1.2	1.00E+14	1.00E+11	1.00E+14	1.00E+17	1.00E+16	20.93	1.08	25.43	76.01
0.5	1.2	1.00E+14	1.00E+11	1.00E+14	1.00E+19	1.00E+11	32.81	1.39	26.32	89.39
0.5	1.2	1.00E+14	1.00E+11	1.00E+14	1.00E+19	1.00E+14	30.72	1.31	26.31	89.04
0.5	1.2	1.00E+14	1.00E+11	1.00E+14	1.00E+19	1.00E+16	23.41	1.2	25.15	77.23
0.5	1.2	1.00E+14	1.00E+11	1.00E+17	1.00E+14	1.00E+11	21.57	1.37	17.74	88.47
0.5	1.2	1.00E+14	1.00E+11	1.00E+17	1.00E+14	1.00E+14	18.48	1.18	17.72	88.35
0.5	1.2	1.00E+14	1.00E+11	1.00E+17	1.00E+14	1.00E+16	13.86	1.07	16.25	79.6
0.5	1.2	1.00E+14	1.00E+11	1.00E+17	1.00E+17	1.00E+11	21.63	1.37	18.3	85.97
0.5	1.2	1.00E+14	1.00E+11	1.00E+17	1.00E+17	1.00E+14	16.91	1.12	18.3	82.69
0.5	1.2	1.00E+14	1.00E+11	1.00E+17	1.00E+17	1.00E+16	13.63	0.93	18.2	80.79
0.5	1.2	1.00E+14	1.00E+11	1.00E+17	1.00E+19	1.00E+11	21.99	1.38	18.39	86.41
0.5	1.2	1.00E+14	1.00E+11	1.00E+17	1.00E+19	1.00E+14	20.42	1.29	18.39	86.1
0.5	1.2	1.00E+14	1.00E+11	1.00E+17	1.00E+19	1.00E+16	17.97	1.17	18.12	85.05
0.5	1.2	1.00E+14	1.00E+11	1.00E+19	1.00E+14	1.00E+11	15.82	1.37	12.86	89.76
0.5	1.2	1.00E+14	1.00E+11	1.00E+19	1.00E+14	1.00E+14	14.87	1.29	12.86	89.95
0.5	1.2	1.00E+14	1.00E+11	1.00E+19	1.00E+14	1.00E+16	13.33	1.17	12.82	88.78
0.5	1.2	1.00E+14	1.00E+11	1.00E+19	1.00E+17	1.00E+11	15.94	1.37	12.85	90.42
0.5	1.2	1.00E+14	1.00E+11	1.00E+19	1.00E+17	1.00E+14	14.88	1.28	12.85	90.07
0.5	1.2	1.00E+14	1.00E+11	1.00E+19	1.00E+17	1.00E+16	13.36	1.17	12.85	89.22
0.5	1.2	1.00E+14	1.00E+11	1.00E+19	1.00E+19	1.00E+11	15.2	1.37	12.4	89.43
0.5	1.2	1.00E+14	1.00E+11	1.00E+19	1.00E+19	1.00E+14	12.13	1.15	12.4	85.07
0.5	1.2	1.00E+14	1.00E+11	1.00E+19	1.00E+19	1.00E+16	9.94	0.96	12.4	83.08
0.5	1.2	1.00E+14	1.00E+14	1.00E+14	1.00E+14	1.00E+11	25.37	1.18	26.69	80.64
0.5	1.2	1.00E+14	1.00E+14	1.00E+14	1.00E+14	1.00E+14	23.03	1.11	26.65	77.82
0.5	1.2	1.00E+14	1.00E+14	1.00E+14	1.00E+14	1.00E+16	12.57	0.94	23.73	56.49
0.5	1.2	1.00E+14	1.00E+14	1.00E+14	1.00E+17	1.00E+11	28.83	1.25	26	88.51
0.5	1.2	1.00E+14	1.00E+14	1.00E+14	1.00E+17	1.00E+14	27.2	1.19	25.99	87.63
0.5	1.2	1.00E+14	1.00E+14	1.00E+14	1.00E+17	1.00E+16	20.43	1.08	24.73	76.34
0.5	1.2	1.00E+14	1.00E+14	1.00E+14	1.00E+19	1.00E+11	31.21	1.36	25.59	89.45
0.5	1.2	1.00E+14	1.00E+14	1.00E+14	1.00E+19	1.00E+14	29.8	1.31	25.57	89.04
0.5	1.2	1.00E+14	1.00E+14	1.00E+14	1.00E+19	1.00E+16	22.89	1.2	24.49	77.61
0.5	1.2	1.00E+14	1.00E+14	1.00E+17	1.00E+14	1.00E+11	16.92	1.16	17.72	82.46
0.5	1.2	1.00E+14	1.00E+14	1.00E+17	1.00E+14	1.00E+14	16.83	1.14	17.7	83.2
0.5	1.2	1.00E+14	1.00E+14	1.00E+17	1.00E+14	1.00E+16	13.59	1.07	16.23	78.55
0.5	1.2	1.00E+14	1.00E+14	1.00E+17	1.00E+17	1.00E+11	18.99	1.24	17.66	86.65
0.5	1.2	1.00E+14	1.00E+14	1.00E+17	1.00E+17	1.00E+14	16.19	1.12	17.66	82.23
0.5	1.2	1.00E+14	1.00E+14	1.00E+17	1.00E+17	1.00E+16	13.07	0.93	17.56	80.41
0.5	1.2	1.00E+14	1.00E+14	1.00E+17	1.00E+19	1.00E+11	20.59	1.35	17.66	86.2
0.5	1.2	1.00E+14	1.00E+14	1.00E+17	1.00E+19	1.00E+14	19.54	1.29	17.66	85.97
0.5	1.2	1.00E+14	1.00E+14	1.00E+17	1.00E+19	1.00E+16	17.22	1.17	17.41	84.94
0.5	1.2	1.00E+14	1.00E+14	1.00E+19	1.00E+14	1.00E+11	12.17	1.14	12.84	82.81
0.5	1.2	1.00E+14	1.00E+14	1.00E+19	1.00E+14	1.00E+14	12.17	1.14	12.84	82.82
0.5	1.2	1.00E+14	1.00E+14	1.00E+19	1.00E+14	1.00E+16	12.09	1.13	12.81	83.43
0.5	1.2	1.00E+14	1.00E+14	1.00E+19	1.00E+17	1.00E+11	13.31	1.23	12.26	88.27
0.5	1.2	1.00E+14	1.00E+14	1.00E+19	1.00E+17	1.00E+14	13.29	1.23	12.26	88.33
0.5	1.2	1.00E+14	1.00E+14	1.00E+19	1.00E+17	1.00E+16	12.58	1.16	12.25	88.32
0.5	1.2	1.00E+14	1.00E+14	1.00E+19	1.00E+19	1.00E+11	14	1.34	11.69	89.37
0.5	1.2	1.00E+14	1.00E+14	1.00E+19	1.00E+19	1.00E+14	11.39	1.15	11.69	84.97
0.5	1.2	1.00E+14	1.00E+14	1.00E+19	1.00E+19	1.00E+16	9.33	0.96	11.69	83
0.5	1.2	1.00E+14	1.00E+16	1.00E+14	1.00E+14	1.00E+11	15.66	1.01	24.43	63.6
0.5	1.2	1.00E+14	1.00E+16	1.00E+14	1.00E+14	1.00E+14	15.45	1	24.39	63.23
0.5	1.2	1.00E+14	1.00E+16	1.00E+14	1.00E+14	1.00E+16	9.39	0.9	21.84	47.56
0.5	1.2	1.00E+14	1.00E+16	1.00E+14	1.00E+17	1.00E+11	18.51	1.17	18.22	87.14
0.5	1.2	1.00E+14	1.00E+16	1.00E+14	1.00E+17	1.00E+14	18.26	1.16	18.21	86.75
0.5	1.2	1.00E+14	1.00E+16	1.00E+14	1.00E+17	1.00E+16	15.55	1.08	17.78	81.35
0.5	1.2	1.00E+14	1.00E+16	1.00E+14	1.00E+19	1.00E+11	20.56	1.28	17.98	89.01
0.5	1.2	1.00E+14	1.00E+16	1.00E+14	1.00E+19	1.00E+14	20.33	1.27	17.97	88.74
0.5	1.2	1.00E+14	1.00E+16	1.00E+14	1.00E+19	1.00E+16	17.58	1.2	17.61	83.29
0.5	1.2	1.00E+14	1.00E+16	1.00E+17	1.00E+14	1.00E+11	9.43	0.95	16.07	61.46
0.5	1.2	1.00E+14	1.00E+16	1.00E+17	1.00E+14	1.00E+14	9.41	0.95	16.05	61.42
0.5	1.2	1.00E+14	1.00E+16	1.00E+17	1.00E+14	1.00E+16	8.23	0.95	14.72	59
0.5	1.2	1.00E+14	1.00E+16	1.00E+17	1.00E+17	1.00E+11	9.22	1.13	10.69	76.5
0.5	1.2	1.00E+14	1.00E+16	1.00E+17	1.00E+17	1.00E+14	8.82	1.08	10.69	76.52
0.5	1.2	1.00E+14	1.00E+16	1.00E+17	1.00E+17	1.00E+16	7.26	0.9	10.62	75.74
0.5	1.2	1.00E+14	1.00E+16	1.00E+17	1.00E+19	1.00E+11	10.62	1.27	10.07	83.3
0.5	1.2	1.00E+14	1.00E+16	1.00E+17	1.00E+19	1.00E+14	10.48	1.25	10.07	83.17
0.5	1.2	1.00E+14	1.00E+16	1.00E+17	1.00E+19	1.00E+16	9.49	1.15	9.99	82.72
0.5	1.2	1.00E+14	1.00E+16	1.00E+19	1.00E+14	1.00E+11	6.93	0.94	11.69	62.85
0.5	1.2	1.00E+14	1.00E+16	1.00E+19	1.00E+14	1.00E+14	6.93	0.94	11.69	62.85
0.5	1.2	1.00E+14	1.00E+16	1.00E+19	1.00E+14	1.00E+16	6.91	0.94	11.67	62.82
0.5	1.2	1.00E+14	1.00E+16	1.00E+19	1.00E+17	1.00E+11	4.46	1.08	5.59	73.7
0.5	1.2	1.00E+14	1.00E+16	1.00E+19	1.00E+17	1.00E+14	4.46	1.08	5.59	73.7
0.5	1.2	1.00E+14	1.00E+16	1.00E+19	1.00E+17	1.00E+16	4.45	1.08	5.58	73.89
0.5	1.2	1.00E+14	1.00E+16	1.00E+19	1.00E+19	1.00E+11	4.23	1.22	4.2	82.79
0.5	1.2	1.00E+14	1.00E+16	1.00E+19	1.00E+19	1.00E+14	3.85	1.1	4.2	83.18
0.5	1.2	1.00E+14	1.00E+16	1.00E+19	1.00E+19	1.00E+16	3.16	0.92	4.2	81.68
0.5	1.2	1.00E+16	1.00E+11	1.00E+14	1.00E+14	1.00E+11	17.85	1.37	23.22	56.24
0.5	1.2	1.00E+16	1.00E+11	1.00E+14	1.00E+14	1.00E+14	16.27	1.1	23.19	63.69
0.5	1.2	1.00E+16	1.00E+11	1.00E+14	1.00E+14	1.00E+16	10.53	0.93	20.7	54.58
0.5	1.2	1.00E+16	1.00E+11	1.00E+14	1.00E+17	1.00E+11	22.15	1.37	26.26	61.68
0.5	1.2	1.00E+16	1.00E+11	1.00E+14	1.00E+17	1.00E+14	22.04	1.18	26.24	70.92
0.5	1.2	1.00E+16	1.00E+11	1.00E+14	1.00E+17	1.00E+16	18	1.07	24.93	67.37
0.5	1.2	1.00E+16	1.00E+11	1.00E+14	1.00E+19	1.00E+11	24.46	1.38	25.88	68.54
0.5	1.2	1.00E+16	1.00E+11	1.00E+14	1.00E+19	1.00E+14	24.38	1.3	25.87	72.53
0.5	1.2	1.00E+16	1.00E+11	1.00E+14	1.00E+19	1.00E+16	20.3	1.19	24.73	68.69
0.5	1.2	1.00E+16	1.00E+11	1.00E+17	1.00E+14	1.00E+11	16.96	1.37	14.02	88.5
0.5	1.2	1.00E+16	1.00E+11	1.00E+17	1.00E+14	1.00E+14	14.55	1.17	14.01	88.51
0.5	1.2	1.00E+16	1.00E+11	1.00E+17	1.00E+14	1.00E+16	11.92	1.07	13.53	82.51
0.5	1.2	1.00E+16	1.00E+11	1.00E+17	1.00E+17	1.00E+11	16.98	1.37	14.44	85.96
0.5	1.2	1.00E+16	1.00E+11	1.00E+17	1.00E+17	1.00E+14	13.21	1.11	14.44	82.61
0.5	1.2	1.00E+16	1.00E+11	1.00E+17	1.00E+17	1.00E+16	10.72	0.92	14.4	81.04
0.5	1.2	1.00E+16	1.00E+11	1.00E+17	1.00E+19	1.00E+11	17.15	1.38	14.44	86.18
0.5	1.2	1.00E+16	1.00E+11	1.00E+17	1.00E+19	1.00E+14	15.92	1.28	14.44	85.92
0.5	1.2	1.00E+16	1.00E+11	1.00E+17	1.00E+19	1.00E+16	13.91	1.16	14.17	84.62
0.5	1.2	1.00E+16	1.00E+11	1.00E+19	1.00E+14	1.00E+11	15.74	1.37	12.79	89.76
0.5	1.2	1.00E+16	1.00E+11	1.00E+19	1.00E+14	1.00E+14	14.79	1.29	12.79	89.95
0.5	1.2	1.00E+16	1.00E+11	1.00E+19	1.00E+14	1.00E+16	13.27	1.17	12.76	88.79
0.5	1.2	1.00E+16	1.00E+11	1.00E+19	1.00E+17	1.00E+11	15.85	1.37	12.79	90.42
0.5	1.2	1.00E+16	1.00E+11	1.00E+19	1.00E+17	1.00E+14	14.79	1.28	12.79	90.08
0.5	1.2	1.00E+16	1.00E+11	1.00E+19	1.00E+17	1.00E+16	13.29	1.17	12.78	89.22
0.5	1.2	1.00E+16	1.00E+11	1.00E+19	1.00E+19	1.00E+11	15.11	1.37	12.33	89.42
0.5	1.2	1.00E+16	1.00E+11	1.00E+19	1.00E+19	1.00E+14	12.06	1.15	12.33	85.07
0.5	1.2	1.00E+16	1.00E+11	1.00E+19	1.00E+19	1.00E+16	9.88	0.96	12.33	83.08
0.5	1.2	1.00E+16	1.00E+14	1.00E+14	1.00E+14	1.00E+11	16.8	1.15	23.19	62.9
0.5	1.2	1.00E+16	1.00E+14	1.00E+14	1.00E+14	1.00E+14	16.01	1.09	23.16	63.63
0.5	1.2	1.00E+16	1.00E+14	1.00E+14	1.00E+14	1.00E+16	10.46	0.93	20.67	54.36
0.5	1.2	1.00E+16	1.00E+14	1.00E+14	1.00E+17	1.00E+11	21.34	1.24	25.49	67.66
0.5	1.2	1.00E+16	1.00E+14	1.00E+14	1.00E+17	1.00E+14	21.25	1.18	25.48	70.66
0.5	1.2	1.00E+16	1.00E+14	1.00E+14	1.00E+17	1.00E+16	17.52	1.07	24.24	67.45
0.5	1.2	1.00E+16	1.00E+14	1.00E+14	1.00E+19	1.00E+11	23.66	1.35	25.16	69.76
0.5	1.2	1.00E+16	1.00E+14	1.00E+14	1.00E+19	1.00E+14	23.58	1.3	25.15	72.36
0.5	1.2	1.00E+16	1.00E+14	1.00E+14	1.00E+19	1.00E+16	19.79	1.19	24.08	68.84
0.5	1.2	1.00E+16	1.00E+14	1.00E+17	1.00E+14	1.00E+11	13.26	1.15	14	82.59
0.5	1.2	1.00E+16	1.00E+14	1.00E+17	1.00E+14	1.00E+14	13.2	1.13	14	83.24
0.5	1.2	1.00E+16	1.00E+14	1.00E+17	1.00E+14	1.00E+16	11.67	1.06	13.52	81.28
0.5	1.2	1.00E+16	1.00E+14	1.00E+17	1.00E+17	1.00E+11	14.71	1.23	13.8	86.4
0.5	1.2	1.00E+16	1.00E+14	1.00E+17	1.00E+17	1.00E+14	12.51	1.1	13.8	82.05
0.5	1.2	1.00E+16	1.00E+14	1.00E+17	1.00E+17	1.00E+16	10.15	0.92	13.76	80.54
0.5	1.2	1.00E+16	1.00E+14	1.00E+17	1.00E+19	1.00E+11	15.88	1.35	13.72	86.04
0.5	1.2	1.00E+16	1.00E+14	1.00E+17	1.00E+19	1.00E+14	15.04	1.28	13.71	85.68
0.5	1.2	1.00E+16	1.00E+14	1.00E+17	1.00E+19	1.00E+16	13.16	1.16	13.46	84.43
0.5	1.2	1.00E+16	1.00E+14	1.00E+19	1.00E+14	1.00E+11	12.1	1.14	12.77	82.81
0.5	1.2	1.00E+16	1.00E+14	1.00E+19	1.00E+14	1.00E+14	12.1	1.14	12.77	82.82
0.5	1.2	1.00E+16	1.00E+14	1.00E+19	1.00E+14	1.00E+16	12.03	1.13	12.75	83.43
0.5	1.2	1.00E+16	1.00E+14	1.00E+19	1.00E+17	1.00E+11	13.24	1.23	12.19	88.27
0.5	1.2	1.00E+16	1.00E+14	1.00E+19	1.00E+17	1.00E+14	13.21	1.23	12.19	88.32
0.5	1.2	1.00E+16	1.00E+14	1.00E+19	1.00E+17	1.00E+16	12.51	1.16	12.19	88.32
0.5	1.2	1.00E+16	1.00E+14	1.00E+19	1.00E+19	1.00E+11	13.92	1.34	11.62	89.36
0.5	1.2	1.00E+16	1.00E+14	1.00E+19	1.00E+19	1.00E+14	11.32	1.15	11.62	84.96
0.5	1.2	1.00E+16	1.00E+14	1.00E+19	1.00E+19	1.00E+16	9.28	0.96	11.62	82.99
0.5	1.2	1.00E+16	1.00E+16	1.00E+14	1.00E+14	1.00E+11	10.47	0.98	21.06	50.72
0.5	1.2	1.00E+16	1.00E+16	1.00E+14	1.00E+14	1.00E+14	10.39	0.97	21.04	50.74
0.5	1.2	1.00E+16	1.00E+16	1.00E+14	1.00E+14	1.00E+16	7.36	0.89	18.84	43.82
0.5	1.2	1.00E+16	1.00E+16	1.00E+14	1.00E+17	1.00E+11	13.88	1.15	17.89	67.61
0.5	1.2	1.00E+16	1.00E+16	1.00E+14	1.00E+17	1.00E+14	13.87	1.14	17.88	68.09
0.5	1.2	1.00E+16	1.00E+16	1.00E+14	1.00E+17	1.00E+16	12.79	1.06	17.46	68.94
0.5	1.2	1.00E+16	1.00E+16	1.00E+14	1.00E+19	1.00E+11	15.76	1.27	17.71	70.24
0.5	1.2	1.00E+16	1.00E+16	1.00E+14	1.00E+19	1.00E+14	15.74	1.26	17.71	70.68
0.5	1.2	1.00E+16	1.00E+16	1.00E+14	1.00E+19	1.00E+16	14.61	1.19	17.35	71.06
0.5	1.2	1.00E+16	1.00E+16	1.00E+17	1.00E+14	1.00E+11	7.44	0.94	12.7	62.04
0.5	1.2	1.00E+16	1.00E+16	1.00E+17	1.00E+14	1.00E+14	7.44	0.94	12.69	62.02
0.5	1.2	1.00E+16	1.00E+16	1.00E+17	1.00E+14	1.00E+16	7.01	0.94	12.26	60.72
0.5	1.2	1.00E+16	1.00E+16	1.00E+17	1.00E+17	1.00E+11	5.53	1.11	6.84	72.86
0.5	1.2	1.00E+16	1.00E+16	1.00E+17	1.00E+17	1.00E+14	5.31	1.06	6.84	73.46
0.5	1.2	1.00E+16	1.00E+16	1.00E+17	1.00E+17	1.00E+16	4.45	0.88	6.8	74.11
0.5	1.2	1.00E+16	1.00E+16	1.00E+17	1.00E+19	1.00E+11	6.2	1.25	6.13	80.82
0.5	1.2	1.00E+16	1.00E+16	1.00E+17	1.00E+19	1.00E+14	6.12	1.24	6.13	80.78
0.5	1.2	1.00E+16	1.00E+16	1.00E+17	1.00E+19	1.00E+16	5.5	1.13	6.05	80.23
0.5	1.2	1.00E+16	1.00E+16	1.00E+19	1.00E+14	1.00E+11	6.89	0.94	11.63	62.86
0.5	1.2	1.00E+16	1.00E+16	1.00E+19	1.00E+14	1.00E+14	6.89	0.94	11.63	62.86
0.5	1.2	1.00E+16	1.00E+16	1.00E+19	1.00E+14	1.00E+16	6.88	0.94	11.61	62.83
0.5	1.2	1.00E+16	1.00E+16	1.00E+19	1.00E+17	1.00E+11	4.39	1.08	5.52	73.57
0.5	1.2	1.00E+16	1.00E+16	1.00E+19	1.00E+17	1.00E+14	4.39	1.08	5.52	73.58
0.5	1.2	1.00E+16	1.00E+16	1.00E+19	1.00E+17	1.00E+16	4.39	1.08	5.51	73.78
0.5	1.2	1.00E+16	1.00E+16	1.00E+19	1.00E+19	1.00E+11	4.15	1.21	4.13	82.76
0.5	1.2	1.00E+16	1.00E+16	1.00E+19	1.00E+19	1.00E+14	3.79	1.1	4.13	83.16
0.5	1.2	1.00E+16	1.00E+16	1.00E+19	1.00E+19	1.00E+16	3.1	0.92	4.13	81.64
1	0.1	1.00E+11	1.00E+11	1.00E+14	1.00E+14	1.00E+11	22.84	1.38	19.37	85.54
1	0.1	1.00E+11	1.00E+11	1.00E+14	1.00E+14	1.00E+14	18.6	1.13	19.35	85.16
1	0.1	1.00E+11	1.00E+11	1.00E+14	1.00E+14	1.00E+16	14.25	1	18.35	77.39
1	0.1	1.00E+11	1.00E+11	1.00E+14	1.00E+17	1.00E+11	23.27	1.38	19.37	87.08
1	0.1	1.00E+11	1.00E+11	1.00E+14	1.00E+17	1.00E+14	20.24	1.19	19.36	87.67
1	0.1	1.00E+11	1.00E+11	1.00E+14	1.00E+17	1.00E+16	15.86	1.09	18.45	78.75
1	0.1	1.00E+11	1.00E+11	1.00E+14	1.00E+19	1.00E+11	24	1.39	19.33	89.52
1	0.1	1.00E+11	1.00E+11	1.00E+14	1.00E+19	1.00E+14	22.44	1.31	19.32	88.86
1	0.1	1.00E+11	1.00E+11	1.00E+14	1.00E+19	1.00E+16	17.88	1.21	18.5	79.72
1	0.1	1.00E+11	1.00E+11	1.00E+17	1.00E+14	1.00E+11	10	1.35	8.4	87.93
1	0.1	1.00E+11	1.00E+11	1.00E+17	1.00E+14	1.00E+14	8.48	1.15	8.4	87.43
1	0.1	1.00E+11	1.00E+11	1.00E+17	1.00E+14	1.00E+16	7.11	1.03	8.27	83.79
1	0.1	1.00E+11	1.00E+11	1.00E+17	1.00E+17	1.00E+11	9.91	1.35	8.5	86.13
1	0.1	1.00E+11	1.00E+11	1.00E+17	1.00E+17	1.00E+14	7.65	1.08	8.5	82.96
1	0.1	1.00E+11	1.00E+11	1.00E+17	1.00E+17	1.00E+16	6.1	0.9	8.44	80.58
1	0.1	1.00E+11	1.00E+11	1.00E+17	1.00E+19	1.00E+11	10.33	1.36	8.63	87.82
1	0.1	1.00E+11	1.00E+11	1.00E+17	1.00E+19	1.00E+14	9.57	1.27	8.63	87.32
1	0.1	1.00E+11	1.00E+11	1.00E+17	1.00E+19	1.00E+16	8.41	1.15	8.52	86.21
1	0.1	1.00E+11	1.00E+11	1.00E+19	1.00E+14	1.00E+11	6.52	1.35	5.34	90.46
1	0.1	1.00E+11	1.00E+11	1.00E+19	1.00E+14	1.00E+14	6.08	1.26	5.34	90.08
1	0.1	1.00E+11	1.00E+11	1.00E+19	1.00E+14	1.00E+16	5.44	1.15	5.33	88.99
1	0.1	1.00E+11	1.00E+11	1.00E+19	1.00E+17	1.00E+11	6.52	1.35	5.34	90.5
1	0.1	1.00E+11	1.00E+11	1.00E+19	1.00E+17	1.00E+14	6.06	1.26	5.34	89.99
1	0.1	1.00E+11	1.00E+11	1.00E+19	1.00E+17	1.00E+16	5.43	1.14	5.33	89.11
1	0.1	1.00E+11	1.00E+11	1.00E+19	1.00E+19	1.00E+11	6.34	1.34	5.31	88.96
1	0.1	1.00E+11	1.00E+11	1.00E+19	1.00E+19	1.00E+14	5.02	1.12	5.31	84.79
1	0.1	1.00E+11	1.00E+11	1.00E+19	1.00E+19	1.00E+16	4.08	0.93	5.3	82.62
1	0.1	1.00E+11	1.00E+14	1.00E+14	1.00E+14	1.00E+11	21.41	1.29	19.37	85.41
1	0.1	1.00E+11	1.00E+14	1.00E+14	1.00E+14	1.00E+14	18.6	1.13	19.35	85.16
1	0.1	1.00E+11	1.00E+14	1.00E+14	1.00E+14	1.00E+16	14.25	1	18.35	77.39
1	0.1	1.00E+11	1.00E+14	1.00E+14	1.00E+17	1.00E+11	22.48	1.32	19.37	88.25
1	0.1	1.00E+11	1.00E+14	1.00E+14	1.00E+17	1.00E+14	20.23	1.19	19.36	87.66
1	0.1	1.00E+11	1.00E+14	1.00E+14	1.00E+17	1.00E+16	15.86	1.09	18.45	78.75
1	0.1	1.00E+11	1.00E+14	1.00E+14	1.00E+19	1.00E+11	23.89	1.38	19.33	89.44
1	0.1	1.00E+11	1.00E+14	1.00E+14	1.00E+19	1.00E+14	22.43	1.31	19.32	88.85
1	0.1	1.00E+11	1.00E+14	1.00E+14	1.00E+19	1.00E+16	17.88	1.21	18.5	79.72
1	0.1	1.00E+11	1.00E+14	1.00E+17	1.00E+14	1.00E+11	8.91	1.25	8.4	84.57
1	0.1	1.00E+11	1.00E+14	1.00E+17	1.00E+14	1.00E+14	8.43	1.15	8.4	87.07
1	0.1	1.00E+11	1.00E+14	1.00E+17	1.00E+14	1.00E+16	7.11	1.03	8.27	83.76
1	0.1	1.00E+11	1.00E+14	1.00E+17	1.00E+17	1.00E+11	9.45	1.29	8.5	86.53
1	0.1	1.00E+11	1.00E+14	1.00E+17	1.00E+17	1.00E+14	7.64	1.08	8.5	82.94
1	0.1	1.00E+11	1.00E+14	1.00E+17	1.00E+17	1.00E+16	6.1	0.9	8.44	80.58
1	0.1	1.00E+11	1.00E+14	1.00E+17	1.00E+19	1.00E+11	10.28	1.36	8.63	87.77
1	0.1	1.00E+11	1.00E+14	1.00E+17	1.00E+19	1.00E+14	9.56	1.27	8.62	87.32
1	0.1	1.00E+11	1.00E+14	1.00E+17	1.00E+19	1.00E+16	8.41	1.15	8.51	86.21
1	0.1	1.00E+11	1.00E+14	1.00E+19	1.00E+14	1.00E+11	5.71	1.25	5.34	85.88
1	0.1	1.00E+11	1.00E+14	1.00E+19	1.00E+14	1.00E+14	5.7	1.23	5.34	86.62
1	0.1	1.00E+11	1.00E+14	1.00E+19	1.00E+14	1.00E+16	5.4	1.14	5.33	88.51
1	0.1	1.00E+11	1.00E+14	1.00E+19	1.00E+17	1.00E+11	5.9	1.27	5.34	87.17
1	0.1	1.00E+11	1.00E+14	1.00E+19	1.00E+17	1.00E+14	5.84	1.24	5.34	87.95
1	0.1	1.00E+11	1.00E+14	1.00E+19	1.00E+17	1.00E+16	5.41	1.14	5.33	88.88
1	0.1	1.00E+11	1.00E+14	1.00E+19	1.00E+19	1.00E+11	6.29	1.34	5.3	88.67
1	0.1	1.00E+11	1.00E+14	1.00E+19	1.00E+19	1.00E+14	5.01	1.12	5.3	84.78
1	0.1	1.00E+11	1.00E+14	1.00E+19	1.00E+19	1.00E+16	4.07	0.93	5.3	82.62
1	0.1	1.00E+11	1.00E+16	1.00E+14	1.00E+14	1.00E+11	18.93	1.14	19.28	86.4
1	0.1	1.00E+11	1.00E+16	1.00E+14	1.00E+14	1.00E+14	18.21	1.11	19.27	85.2
1	0.1	1.00E+11	1.00E+16	1.00E+14	1.00E+14	1.00E+16	14.18	1	18.28	77.32
1	0.1	1.00E+11	1.00E+16	1.00E+14	1.00E+17	1.00E+11	20.06	1.2	19.08	87.89
1	0.1	1.00E+11	1.00E+16	1.00E+14	1.00E+17	1.00E+14	19.59	1.18	19.07	87.33
1	0.1	1.00E+11	1.00E+16	1.00E+14	1.00E+17	1.00E+16	15.7	1.09	18.22	78.96
1	0.1	1.00E+11	1.00E+16	1.00E+14	1.00E+19	1.00E+11	22.03	1.31	18.9	88.99
1	0.1	1.00E+11	1.00E+16	1.00E+14	1.00E+19	1.00E+14	21.61	1.29	18.89	88.59
1	0.1	1.00E+11	1.00E+16	1.00E+14	1.00E+19	1.00E+16	17.64	1.21	18.14	80.21
1	0.1	1.00E+11	1.00E+16	1.00E+17	1.00E+14	1.00E+11	7.29	1.06	8.39	81.96
1	0.1	1.00E+11	1.00E+16	1.00E+17	1.00E+14	1.00E+14	7.28	1.06	8.39	82.03
1	0.1	1.00E+11	1.00E+16	1.00E+17	1.00E+14	1.00E+16	6.82	1.01	8.26	81.52
1	0.1	1.00E+11	1.00E+16	1.00E+17	1.00E+17	1.00E+11	7.79	1.14	8.46	80.84
1	0.1	1.00E+11	1.00E+16	1.00E+17	1.00E+17	1.00E+14	7.39	1.07	8.46	81.36
1	0.1	1.00E+11	1.00E+16	1.00E+17	1.00E+17	1.00E+16	6.01	0.9	8.41	79.88
1	0.1	1.00E+11	1.00E+16	1.00E+17	1.00E+19	1.00E+11	9.22	1.28	8.22	87.46
1	0.1	1.00E+11	1.00E+16	1.00E+17	1.00E+19	1.00E+14	9	1.26	8.21	87.15
1	0.1	1.00E+11	1.00E+16	1.00E+17	1.00E+19	1.00E+16	7.99	1.14	8.11	86.06
1	0.1	1.00E+11	1.00E+16	1.00E+19	1.00E+14	1.00E+11	4.65	1.06	5.33	82.56
1	0.1	1.00E+11	1.00E+16	1.00E+19	1.00E+14	1.00E+14	4.65	1.06	5.33	82.56
1	0.1	1.00E+11	1.00E+16	1.00E+19	1.00E+14	1.00E+16	4.64	1.05	5.33	82.52
1	0.1	1.00E+11	1.00E+16	1.00E+19	1.00E+17	1.00E+11	4.77	1.09	5.33	81.95
1	0.1	1.00E+11	1.00E+16	1.00E+19	1.00E+17	1.00E+14	4.77	1.09	5.33	81.95
1	0.1	1.00E+11	1.00E+16	1.00E+19	1.00E+17	1.00E+16	4.76	1.09	5.32	82.28
1	0.1	1.00E+11	1.00E+16	1.00E+19	1.00E+19	1.00E+11	5.08	1.23	4.95	83.26
1	0.1	1.00E+11	1.00E+16	1.00E+19	1.00E+19	1.00E+14	4.61	1.11	4.95	84
1	0.1	1.00E+11	1.00E+16	1.00E+19	1.00E+19	1.00E+16	3.78	0.93	4.95	82.26
1	0.1	1.00E+14	1.00E+11	1.00E+14	1.00E+14	1.00E+11	20.75	1.37	19.35	78.1
1	0.1	1.00E+14	1.00E+11	1.00E+14	1.00E+14	1.00E+14	18.21	1.13	19.34	83.62
1	0.1	1.00E+14	1.00E+11	1.00E+14	1.00E+14	1.00E+16	14.1	1	18.33	76.71
1	0.1	1.00E+14	1.00E+11	1.00E+14	1.00E+17	1.00E+11	21.64	1.37	19.36	81.38
1	0.1	1.00E+14	1.00E+11	1.00E+14	1.00E+17	1.00E+14	19.85	1.19	19.34	86.13
1	0.1	1.00E+14	1.00E+11	1.00E+14	1.00E+17	1.00E+16	15.72	1.09	18.44	78.13
1	0.1	1.00E+14	1.00E+11	1.00E+14	1.00E+19	1.00E+11	23.16	1.38	19.32	86.62
1	0.1	1.00E+14	1.00E+11	1.00E+14	1.00E+19	1.00E+14	22.01	1.31	19.31	87.28
1	0.1	1.00E+14	1.00E+11	1.00E+14	1.00E+19	1.00E+16	17.72	1.21	18.49	79.1
1	0.1	1.00E+14	1.00E+11	1.00E+17	1.00E+14	1.00E+11	9.84	1.35	8.27	87.88
1	0.1	1.00E+14	1.00E+11	1.00E+17	1.00E+14	1.00E+14	8.34	1.15	8.27	87.4
1	0.1	1.00E+14	1.00E+11	1.00E+17	1.00E+14	1.00E+16	7	1.03	8.14	83.83
1	0.1	1.00E+14	1.00E+11	1.00E+17	1.00E+17	1.00E+11	9.75	1.35	8.37	86.06
1	0.1	1.00E+14	1.00E+11	1.00E+17	1.00E+17	1.00E+14	7.52	1.08	8.37	82.9
1	0.1	1.00E+14	1.00E+11	1.00E+17	1.00E+17	1.00E+16	6	0.9	8.31	80.56
1	0.1	1.00E+14	1.00E+11	1.00E+17	1.00E+19	1.00E+11	10.16	1.36	8.51	87.7
1	0.1	1.00E+14	1.00E+11	1.00E+17	1.00E+19	1.00E+14	9.41	1.27	8.5	87.22
1	0.1	1.00E+14	1.00E+11	1.00E+17	1.00E+19	1.00E+16	8.28	1.15	8.39	86.12
1	0.1	1.00E+14	1.00E+11	1.00E+19	1.00E+14	1.00E+11	6.52	1.35	5.34	90.46
1	0.1	1.00E+14	1.00E+11	1.00E+19	1.00E+14	1.00E+14	6.07	1.26	5.34	90.08
1	0.1	1.00E+14	1.00E+11	1.00E+19	1.00E+14	1.00E+16	5.44	1.15	5.33	88.99
1	0.1	1.00E+14	1.00E+11	1.00E+19	1.00E+17	1.00E+11	6.52	1.35	5.34	90.5
1	0.1	1.00E+14	1.00E+11	1.00E+19	1.00E+17	1.00E+14	6.06	1.26	5.34	89.99
1	0.1	1.00E+14	1.00E+11	1.00E+19	1.00E+17	1.00E+16	5.43	1.14	5.33	89.11
1	0.1	1.00E+14	1.00E+11	1.00E+19	1.00E+19	1.00E+11	6.34	1.34	5.3	88.96
1	0.1	1.00E+14	1.00E+11	1.00E+19	1.00E+19	1.00E+14	5.01	1.12	5.3	84.79
1	0.1	1.00E+14	1.00E+11	1.00E+19	1.00E+19	1.00E+16	4.08	0.93	5.3	82.62
1	0.1	1.00E+14	1.00E+14	1.00E+14	1.00E+14	1.00E+11	20.22	1.29	19.35	81.07
1	0.1	1.00E+14	1.00E+14	1.00E+14	1.00E+14	1.00E+14	18.21	1.13	19.34	83.62
1	0.1	1.00E+14	1.00E+14	1.00E+14	1.00E+14	1.00E+16	14.09	1	18.33	76.71
1	0.1	1.00E+14	1.00E+14	1.00E+14	1.00E+17	1.00E+11	21.39	1.31	19.35	84.29
1	0.1	1.00E+14	1.00E+14	1.00E+14	1.00E+17	1.00E+14	19.84	1.19	19.34	86.13
1	0.1	1.00E+14	1.00E+14	1.00E+14	1.00E+17	1.00E+16	15.72	1.09	18.44	78.14
1	0.1	1.00E+14	1.00E+14	1.00E+14	1.00E+19	1.00E+11	23.11	1.38	19.32	86.74
1	0.1	1.00E+14	1.00E+14	1.00E+14	1.00E+19	1.00E+14	22	1.31	19.31	87.28
1	0.1	1.00E+14	1.00E+14	1.00E+14	1.00E+19	1.00E+16	17.72	1.21	18.49	79.11
1	0.1	1.00E+14	1.00E+14	1.00E+17	1.00E+14	1.00E+11	8.76	1.25	8.27	84.52
1	0.1	1.00E+14	1.00E+14	1.00E+17	1.00E+14	1.00E+14	8.29	1.15	8.27	87.03
1	0.1	1.00E+14	1.00E+14	1.00E+17	1.00E+14	1.00E+16	7	1.03	8.14	83.79
1	0.1	1.00E+14	1.00E+14	1.00E+17	1.00E+17	1.00E+11	9.3	1.29	8.37	86.46
1	0.1	1.00E+14	1.00E+14	1.00E+17	1.00E+17	1.00E+14	7.52	1.08	8.37	82.88
1	0.1	1.00E+14	1.00E+14	1.00E+17	1.00E+17	1.00E+16	6	0.9	8.31	80.55
1	0.1	1.00E+14	1.00E+14	1.00E+17	1.00E+19	1.00E+11	10.11	1.36	8.5	87.65
1	0.1	1.00E+14	1.00E+14	1.00E+17	1.00E+19	1.00E+14	9.41	1.27	8.5	87.22
1	0.1	1.00E+14	1.00E+14	1.00E+17	1.00E+19	1.00E+16	8.27	1.15	8.39	86.11
1	0.1	1.00E+14	1.00E+14	1.00E+19	1.00E+14	1.00E+11	5.71	1.25	5.34	85.88
1	0.1	1.00E+14	1.00E+14	1.00E+19	1.00E+14	1.00E+14	5.69	1.23	5.34	86.62
1	0.1	1.00E+14	1.00E+14	1.00E+19	1.00E+14	1.00E+16	5.4	1.14	5.33	88.52
1	0.1	1.00E+14	1.00E+14	1.00E+19	1.00E+17	1.00E+11	5.9	1.27	5.34	87.17
1	0.1	1.00E+14	1.00E+14	1.00E+19	1.00E+17	1.00E+14	5.84	1.24	5.34	87.95
1	0.1	1.00E+14	1.00E+14	1.00E+19	1.00E+17	1.00E+16	5.41	1.14	5.33	88.88
1	0.1	1.00E+14	1.00E+14	1.00E+19	1.00E+19	1.00E+11	6.29	1.34	5.3	88.67
1	0.1	1.00E+14	1.00E+14	1.00E+19	1.00E+19	1.00E+14	5.01	1.12	5.3	84.78
1	0.1	1.00E+14	1.00E+14	1.00E+19	1.00E+19	1.00E+16	4.07	0.93	5.3	82.62
1	0.1	1.00E+14	1.00E+16	1.00E+14	1.00E+14	1.00E+11	18.48	1.13	19.26	84.53
1	0.1	1.00E+14	1.00E+16	1.00E+14	1.00E+14	1.00E+14	17.88	1.11	19.25	83.85
1	0.1	1.00E+14	1.00E+16	1.00E+14	1.00E+14	1.00E+16	14.03	1	18.26	76.63
1	0.1	1.00E+14	1.00E+16	1.00E+14	1.00E+17	1.00E+11	19.66	1.19	19.07	86.32
1	0.1	1.00E+14	1.00E+16	1.00E+14	1.00E+17	1.00E+14	19.25	1.17	19.06	86.01
1	0.1	1.00E+14	1.00E+16	1.00E+14	1.00E+17	1.00E+16	15.55	1.09	18.2	78.34
1	0.1	1.00E+14	1.00E+16	1.00E+14	1.00E+19	1.00E+11	21.59	1.31	18.89	87.38
1	0.1	1.00E+14	1.00E+16	1.00E+14	1.00E+19	1.00E+14	21.25	1.29	18.88	87.22
1	0.1	1.00E+14	1.00E+16	1.00E+14	1.00E+19	1.00E+16	17.48	1.21	18.13	79.58
1	0.1	1.00E+14	1.00E+16	1.00E+17	1.00E+14	1.00E+11	7.17	1.06	8.26	81.92
1	0.1	1.00E+14	1.00E+16	1.00E+17	1.00E+14	1.00E+14	7.16	1.06	8.26	81.99
1	0.1	1.00E+14	1.00E+16	1.00E+17	1.00E+14	1.00E+16	6.71	1.01	8.13	81.54
1	0.1	1.00E+14	1.00E+16	1.00E+17	1.00E+17	1.00E+11	7.66	1.14	8.33	80.75
1	0.1	1.00E+14	1.00E+16	1.00E+17	1.00E+17	1.00E+14	7.26	1.07	8.33	81.29
1	0.1	1.00E+14	1.00E+16	1.00E+17	1.00E+17	1.00E+16	5.92	0.89	8.28	79.85
1	0.1	1.00E+14	1.00E+16	1.00E+17	1.00E+19	1.00E+11	9.06	1.28	8.09	87.35
1	0.1	1.00E+14	1.00E+16	1.00E+17	1.00E+19	1.00E+14	8.84	1.26	8.09	87.03
1	0.1	1.00E+14	1.00E+16	1.00E+17	1.00E+19	1.00E+16	7.86	1.14	7.99	85.96
1	0.1	1.00E+14	1.00E+16	1.00E+19	1.00E+14	1.00E+11	4.65	1.06	5.33	82.56
1	0.1	1.00E+14	1.00E+16	1.00E+19	1.00E+14	1.00E+14	4.65	1.06	5.33	82.56
1	0.1	1.00E+14	1.00E+16	1.00E+19	1.00E+14	1.00E+16	4.63	1.05	5.32	82.52
1	0.1	1.00E+14	1.00E+16	1.00E+19	1.00E+17	1.00E+11	4.77	1.09	5.32	81.95
1	0.1	1.00E+14	1.00E+16	1.00E+19	1.00E+17	1.00E+14	4.77	1.09	5.32	81.95
1	0.1	1.00E+14	1.00E+16	1.00E+19	1.00E+17	1.00E+16	4.76	1.09	5.32	82.28
1	0.1	1.00E+14	1.00E+16	1.00E+19	1.00E+19	1.00E+11	5.07	1.23	4.95	83.26
1	0.1	1.00E+14	1.00E+16	1.00E+19	1.00E+19	1.00E+14	4.61	1.11	4.95	84
1	0.1	1.00E+14	1.00E+16	1.00E+19	1.00E+19	1.00E+16	3.77	0.93	4.95	82.26
1	0.1	1.00E+16	1.00E+11	1.00E+14	1.00E+14	1.00E+11	9.28	1.34	17.69	39.08
1	0.1	1.00E+16	1.00E+11	1.00E+14	1.00E+14	1.00E+14	9.26	1.08	17.68	48.39
1	0.1	1.00E+16	1.00E+11	1.00E+14	1.00E+14	1.00E+16	8.16	0.96	16.79	50.64
1	0.1	1.00E+16	1.00E+11	1.00E+14	1.00E+17	1.00E+11	10.79	1.34	18.02	44.55
1	0.1	1.00E+16	1.00E+11	1.00E+14	1.00E+17	1.00E+14	10.77	1.16	18.01	51.67
1	0.1	1.00E+16	1.00E+11	1.00E+14	1.00E+17	1.00E+16	9.61	1.05	17.2	53.12
1	0.1	1.00E+16	1.00E+11	1.00E+14	1.00E+19	1.00E+11	12.52	1.35	18.18	50.9
1	0.1	1.00E+16	1.00E+11	1.00E+14	1.00E+19	1.00E+14	12.5	1.27	18.17	54
1	0.1	1.00E+16	1.00E+11	1.00E+14	1.00E+19	1.00E+16	11.24	1.17	17.42	54.98
1	0.1	1.00E+16	1.00E+11	1.00E+17	1.00E+14	1.00E+11	6.46	1.34	5.44	88.5
1	0.1	1.00E+16	1.00E+11	1.00E+17	1.00E+14	1.00E+14	5.47	1.14	5.44	88
1	0.1	1.00E+16	1.00E+11	1.00E+17	1.00E+14	1.00E+16	4.76	1.02	5.43	86.25
1	0.1	1.00E+16	1.00E+11	1.00E+17	1.00E+17	1.00E+11	6.36	1.34	5.48	86.62
1	0.1	1.00E+16	1.00E+11	1.00E+17	1.00E+17	1.00E+14	4.87	1.07	5.48	83.41
1	0.1	1.00E+16	1.00E+11	1.00E+17	1.00E+17	1.00E+16	3.92	0.88	5.47	81.41
1	0.1	1.00E+16	1.00E+11	1.00E+17	1.00E+19	1.00E+11	6.61	1.35	5.51	88.83
1	0.1	1.00E+16	1.00E+11	1.00E+17	1.00E+19	1.00E+14	6.11	1.26	5.51	88.22
1	0.1	1.00E+16	1.00E+11	1.00E+17	1.00E+19	1.00E+16	5.29	1.13	5.39	86.56
1	0.1	1.00E+16	1.00E+11	1.00E+19	1.00E+14	1.00E+11	6.4	1.35	5.24	90.47
1	0.1	1.00E+16	1.00E+11	1.00E+19	1.00E+14	1.00E+14	5.96	1.26	5.24	90.08
1	0.1	1.00E+16	1.00E+11	1.00E+19	1.00E+14	1.00E+16	5.35	1.15	5.24	89.05
1	0.1	1.00E+16	1.00E+11	1.00E+19	1.00E+17	1.00E+11	6.4	1.35	5.24	90.51
1	0.1	1.00E+16	1.00E+11	1.00E+19	1.00E+17	1.00E+14	5.95	1.26	5.24	89.99
1	0.1	1.00E+16	1.00E+11	1.00E+19	1.00E+17	1.00E+16	5.33	1.14	5.24	89.13
1	0.1	1.00E+16	1.00E+11	1.00E+19	1.00E+19	1.00E+11	6.22	1.34	5.21	88.94
1	0.1	1.00E+16	1.00E+11	1.00E+19	1.00E+19	1.00E+14	4.92	1.11	5.21	84.79
1	0.1	1.00E+16	1.00E+11	1.00E+19	1.00E+19	1.00E+16	4	0.93	5.21	82.63
1	0.1	1.00E+16	1.00E+14	1.00E+14	1.00E+14	1.00E+11	9.28	1.24	17.69	42.25
1	0.1	1.00E+16	1.00E+14	1.00E+14	1.00E+14	1.00E+14	9.26	1.08	17.68	48.4
1	0.1	1.00E+16	1.00E+14	1.00E+14	1.00E+14	1.00E+16	8.16	0.96	16.79	50.64
1	0.1	1.00E+16	1.00E+14	1.00E+14	1.00E+17	1.00E+11	10.79	1.28	18.02	46.85
1	0.1	1.00E+16	1.00E+14	1.00E+14	1.00E+17	1.00E+14	10.77	1.16	18.01	51.68
1	0.1	1.00E+16	1.00E+14	1.00E+14	1.00E+17	1.00E+16	9.61	1.05	17.2	53.12
1	0.1	1.00E+16	1.00E+14	1.00E+14	1.00E+19	1.00E+11	12.51	1.35	18.17	51.08
1	0.1	1.00E+16	1.00E+14	1.00E+14	1.00E+19	1.00E+14	12.49	1.27	18.16	54.01
1	0.1	1.00E+16	1.00E+14	1.00E+14	1.00E+19	1.00E+16	11.24	1.17	17.42	54.98
1	0.1	1.00E+16	1.00E+14	1.00E+17	1.00E+14	1.00E+11	5.71	1.23	5.44	85.03
1	0.1	1.00E+16	1.00E+14	1.00E+17	1.00E+14	1.00E+14	5.42	1.14	5.44	87.33
1	0.1	1.00E+16	1.00E+14	1.00E+17	1.00E+14	1.00E+16	4.75	1.02	5.43	86.2
1	0.1	1.00E+16	1.00E+14	1.00E+17	1.00E+17	1.00E+11	6.06	1.27	5.48	87.03
1	0.1	1.00E+16	1.00E+14	1.00E+17	1.00E+17	1.00E+14	4.87	1.07	5.48	83.38
1	0.1	1.00E+16	1.00E+14	1.00E+17	1.00E+17	1.00E+16	3.92	0.88	5.47	81.4
1	0.1	1.00E+16	1.00E+14	1.00E+17	1.00E+19	1.00E+11	6.59	1.35	5.5	88.89
1	0.1	1.00E+16	1.00E+14	1.00E+17	1.00E+19	1.00E+14	6.11	1.26	5.5	88.22
1	0.1	1.00E+16	1.00E+14	1.00E+17	1.00E+19	1.00E+16	5.29	1.13	5.39	86.56
1	0.1	1.00E+16	1.00E+14	1.00E+19	1.00E+14	1.00E+11	5.6	1.24	5.24	85.85
1	0.1	1.00E+16	1.00E+14	1.00E+19	1.00E+14	1.00E+14	5.59	1.23	5.24	86.62
1	0.1	1.00E+16	1.00E+14	1.00E+19	1.00E+14	1.00E+16	5.31	1.14	5.24	88.57
1	0.1	1.00E+16	1.00E+14	1.00E+19	1.00E+17	1.00E+11	5.79	1.27	5.24	87.17
1	0.1	1.00E+16	1.00E+14	1.00E+19	1.00E+17	1.00E+14	5.73	1.24	5.24	87.93
1	0.1	1.00E+16	1.00E+14	1.00E+19	1.00E+17	1.00E+16	5.31	1.14	5.24	88.9
1	0.1	1.00E+16	1.00E+14	1.00E+19	1.00E+19	1.00E+11	6.17	1.34	5.2	88.66
1	0.1	1.00E+16	1.00E+14	1.00E+19	1.00E+19	1.00E+14	4.91	1.11	5.2	84.78
1	0.1	1.00E+16	1.00E+14	1.00E+19	1.00E+19	1.00E+16	4	0.93	5.2	82.62
1	0.1	1.00E+16	1.00E+16	1.00E+14	1.00E+14	1.00E+11	9.19	1.1	17.61	47.53
1	0.1	1.00E+16	1.00E+16	1.00E+14	1.00E+14	1.00E+14	9.17	1.07	17.6	48.8
1	0.1	1.00E+16	1.00E+16	1.00E+14	1.00E+14	1.00E+16	8.12	0.96	16.73	50.55
1	0.1	1.00E+16	1.00E+16	1.00E+14	1.00E+17	1.00E+11	10.56	1.16	17.76	51.21
1	0.1	1.00E+16	1.00E+16	1.00E+14	1.00E+17	1.00E+14	10.55	1.14	17.75	52.07
1	0.1	1.00E+16	1.00E+16	1.00E+14	1.00E+17	1.00E+16	9.48	1.05	16.99	53.08
1	0.1	1.00E+16	1.00E+16	1.00E+14	1.00E+19	1.00E+11	12.18	1.28	17.78	53.7
1	0.1	1.00E+16	1.00E+16	1.00E+14	1.00E+19	1.00E+14	12.16	1.26	17.77	54.41
1	0.1	1.00E+16	1.00E+16	1.00E+14	1.00E+19	1.00E+16	11.04	1.17	17.1	55.05
1	0.1	1.00E+16	1.00E+16	1.00E+17	1.00E+14	1.00E+11	4.64	1.04	5.44	81.99
1	0.1	1.00E+16	1.00E+16	1.00E+17	1.00E+14	1.00E+14	4.64	1.04	5.44	82.06
1	0.1	1.00E+16	1.00E+16	1.00E+17	1.00E+14	1.00E+16	4.53	1	5.42	83.47
1	0.1	1.00E+16	1.00E+16	1.00E+17	1.00E+17	1.00E+11	4.89	1.12	5.44	80.24
1	0.1	1.00E+16	1.00E+16	1.00E+17	1.00E+17	1.00E+14	4.66	1.05	5.44	81.16
1	0.1	1.00E+16	1.00E+16	1.00E+17	1.00E+17	1.00E+16	3.84	0.88	5.44	80.41
1	0.1	1.00E+16	1.00E+16	1.00E+17	1.00E+19	1.00E+11	5.71	1.27	5.09	88.24
1	0.1	1.00E+16	1.00E+16	1.00E+17	1.00E+19	1.00E+14	5.58	1.24	5.09	88.04
1	0.1	1.00E+16	1.00E+16	1.00E+17	1.00E+19	1.00E+16	4.87	1.13	4.99	86.28
1	0.1	1.00E+16	1.00E+16	1.00E+19	1.00E+14	1.00E+11	4.56	1.05	5.23	82.55
1	0.1	1.00E+16	1.00E+16	1.00E+19	1.00E+14	1.00E+14	4.56	1.05	5.23	82.55
1	0.1	1.00E+16	1.00E+16	1.00E+19	1.00E+14	1.00E+16	4.55	1.05	5.23	82.54
1	0.1	1.00E+16	1.00E+16	1.00E+19	1.00E+17	1.00E+11	4.68	1.09	5.23	81.91
1	0.1	1.00E+16	1.00E+16	1.00E+19	1.00E+17	1.00E+14	4.68	1.09	5.23	81.91
1	0.1	1.00E+16	1.00E+16	1.00E+19	1.00E+17	1.00E+16	4.67	1.09	5.22	82.28
1	0.1	1.00E+16	1.00E+16	1.00E+19	1.00E+19	1.00E+11	4.97	1.23	4.85	83.23
1	0.1	1.00E+16	1.00E+16	1.00E+19	1.00E+19	1.00E+14	4.51	1.11	4.85	83.98
1	0.1	1.00E+16	1.00E+16	1.00E+19	1.00E+19	1.00E+16	3.7	0.93	4.85	82.25
1	0.6	1.00E+11	1.00E+11	1.00E+14	1.00E+14	1.00E+11	28.64	1.38	24.04	86.03
1	0.6	1.00E+11	1.00E+11	1.00E+14	1.00E+14	1.00E+14	21.48	1.12	24.01	79.55
1	0.6	1.00E+11	1.00E+11	1.00E+14	1.00E+14	1.00E+16	13.35	0.91	21.93	67.11
1	0.6	1.00E+11	1.00E+11	1.00E+14	1.00E+17	1.00E+11	29.14	1.39	24.06	87.44
1	0.6	1.00E+11	1.00E+11	1.00E+14	1.00E+17	1.00E+14	25.17	1.2	24.04	87.33
1	0.6	1.00E+11	1.00E+11	1.00E+14	1.00E+17	1.00E+16	18.14	1.09	22.32	74.27
1	0.6	1.00E+11	1.00E+11	1.00E+14	1.00E+19	1.00E+11	29.71	1.39	23.81	89.57
1	0.6	1.00E+11	1.00E+11	1.00E+14	1.00E+19	1.00E+14	27.67	1.31	23.79	88.61
1	0.6	1.00E+11	1.00E+11	1.00E+14	1.00E+19	1.00E+16	20.35	1.22	22.25	75.25
1	0.6	1.00E+11	1.00E+11	1.00E+17	1.00E+14	1.00E+11	15.77	1.37	13	88.76
1	0.6	1.00E+11	1.00E+11	1.00E+17	1.00E+14	1.00E+14	13.5	1.17	13	88.72
1	0.6	1.00E+11	1.00E+11	1.00E+17	1.00E+14	1.00E+16	10.63	1.06	12.39	80.8
1	0.6	1.00E+11	1.00E+11	1.00E+17	1.00E+17	1.00E+11	15.71	1.37	13.18	87.18
1	0.6	1.00E+11	1.00E+11	1.00E+17	1.00E+17	1.00E+14	12.14	1.1	13.18	83.43
1	0.6	1.00E+11	1.00E+11	1.00E+17	1.00E+17	1.00E+16	9.75	0.91	13.12	81.29
1	0.6	1.00E+11	1.00E+11	1.00E+17	1.00E+19	1.00E+11	15.98	1.37	13.11	88.69
1	0.6	1.00E+11	1.00E+11	1.00E+17	1.00E+19	1.00E+14	14.81	1.28	13.11	88.16
1	0.6	1.00E+11	1.00E+11	1.00E+17	1.00E+19	1.00E+16	12.95	1.16	12.9	86.75
1	0.6	1.00E+11	1.00E+11	1.00E+19	1.00E+14	1.00E+11	12.35	1.37	10.03	90.17
1	0.6	1.00E+11	1.00E+11	1.00E+19	1.00E+14	1.00E+14	11.56	1.28	10.03	90.06
1	0.6	1.00E+11	1.00E+11	1.00E+19	1.00E+14	1.00E+16	10.38	1.16	10.01	89.1
1	0.6	1.00E+11	1.00E+11	1.00E+19	1.00E+17	1.00E+11	12.4	1.37	10.03	90.55
1	0.6	1.00E+11	1.00E+11	1.00E+19	1.00E+17	1.00E+14	11.54	1.28	10.03	90.05
1	0.6	1.00E+11	1.00E+11	1.00E+19	1.00E+17	1.00E+16	10.37	1.16	10.02	89.24
1	0.6	1.00E+11	1.00E+11	1.00E+19	1.00E+19	1.00E+11	11.9	1.36	9.79	89.22
1	0.6	1.00E+11	1.00E+11	1.00E+19	1.00E+19	1.00E+14	9.48	1.14	9.79	84.93
1	0.6	1.00E+11	1.00E+11	1.00E+19	1.00E+19	1.00E+16	7.74	0.95	9.79	82.87
1	0.6	1.00E+11	1.00E+14	1.00E+14	1.00E+14	1.00E+11	24.04	1.21	24.03	82.55
1	0.6	1.00E+11	1.00E+14	1.00E+14	1.00E+14	1.00E+14	21.34	1.12	24	79.6
1	0.6	1.00E+11	1.00E+14	1.00E+14	1.00E+14	1.00E+16	13.33	0.91	21.92	67.07
1	0.6	1.00E+11	1.00E+14	1.00E+14	1.00E+17	1.00E+11	26.87	1.27	23.86	88.68
1	0.6	1.00E+11	1.00E+14	1.00E+14	1.00E+17	1.00E+14	24.92	1.2	23.84	87.33
1	0.6	1.00E+11	1.00E+14	1.00E+14	1.00E+17	1.00E+16	18.04	1.09	22.15	74.41
1	0.6	1.00E+11	1.00E+14	1.00E+14	1.00E+19	1.00E+11	29.01	1.37	23.61	89.49
1	0.6	1.00E+11	1.00E+14	1.00E+14	1.00E+19	1.00E+14	27.4	1.31	23.59	88.59
1	0.6	1.00E+11	1.00E+14	1.00E+14	1.00E+19	1.00E+16	20.24	1.22	22.09	75.42
1	0.6	1.00E+11	1.00E+14	1.00E+17	1.00E+14	1.00E+11	12.9	1.18	13	84.15
1	0.6	1.00E+11	1.00E+14	1.00E+17	1.00E+14	1.00E+14	12.79	1.15	12.99	85.63
1	0.6	1.00E+11	1.00E+14	1.00E+17	1.00E+14	1.00E+16	10.54	1.06	12.39	80.34
1	0.6	1.00E+11	1.00E+14	1.00E+17	1.00E+17	1.00E+11	14.34	1.25	13.05	87.95
1	0.6	1.00E+11	1.00E+14	1.00E+17	1.00E+17	1.00E+14	11.98	1.1	13.05	83.22
1	0.6	1.00E+11	1.00E+14	1.00E+17	1.00E+17	1.00E+16	9.63	0.91	12.99	81.11
1	0.6	1.00E+11	1.00E+14	1.00E+17	1.00E+19	1.00E+11	15.49	1.35	12.91	88.61
1	0.6	1.00E+11	1.00E+14	1.00E+17	1.00E+19	1.00E+14	14.57	1.28	12.91	88.12
1	0.6	1.00E+11	1.00E+14	1.00E+17	1.00E+19	1.00E+16	12.75	1.16	12.7	86.72
1	0.6	1.00E+11	1.00E+14	1.00E+19	1.00E+14	1.00E+11	9.9	1.17	10.02	84.42
1	0.6	1.00E+11	1.00E+14	1.00E+19	1.00E+14	1.00E+14	9.9	1.17	10.02	84.47
1	0.6	1.00E+11	1.00E+14	1.00E+19	1.00E+14	1.00E+16	9.82	1.14	10	85.87
1	0.6	1.00E+11	1.00E+14	1.00E+19	1.00E+17	1.00E+11	10.88	1.24	9.91	88.45
1	0.6	1.00E+11	1.00E+14	1.00E+19	1.00E+17	1.00E+14	10.83	1.24	9.91	88.46
1	0.6	1.00E+11	1.00E+14	1.00E+19	1.00E+17	1.00E+16	10.17	1.16	9.91	88.7
1	0.6	1.00E+11	1.00E+14	1.00E+19	1.00E+19	1.00E+11	11.5	1.34	9.6	89.23
1	0.6	1.00E+11	1.00E+14	1.00E+19	1.00E+19	1.00E+14	9.28	1.14	9.6	84.91
1	0.6	1.00E+11	1.00E+14	1.00E+19	1.00E+19	1.00E+16	7.58	0.95	9.6	82.83
1	0.6	1.00E+11	1.00E+16	1.00E+14	1.00E+14	1.00E+11	17.21	1.03	23.06	72.24
1	0.6	1.00E+11	1.00E+16	1.00E+14	1.00E+14	1.00E+14	16.93	1.03	23.03	71.65
1	0.6	1.00E+11	1.00E+16	1.00E+14	1.00E+14	1.00E+16	12.15	0.9	21.11	64.18
1	0.6	1.00E+11	1.00E+16	1.00E+14	1.00E+17	1.00E+11	18.75	1.17	18.37	87.22
1	0.6	1.00E+11	1.00E+16	1.00E+14	1.00E+17	1.00E+14	18.49	1.16	18.36	86.74
1	0.6	1.00E+11	1.00E+16	1.00E+14	1.00E+17	1.00E+16	15.31	1.09	17.63	79.63
1	0.6	1.00E+11	1.00E+16	1.00E+14	1.00E+19	1.00E+11	20.78	1.29	18.18	88.65
1	0.6	1.00E+11	1.00E+16	1.00E+14	1.00E+19	1.00E+14	20.53	1.28	18.18	88.24
1	0.6	1.00E+11	1.00E+16	1.00E+14	1.00E+19	1.00E+16	17.23	1.21	17.54	81.09
1	0.6	1.00E+11	1.00E+16	1.00E+17	1.00E+14	1.00E+11	9.15	0.98	12.6	73.99
1	0.6	1.00E+11	1.00E+16	1.00E+17	1.00E+14	1.00E+14	9.14	0.98	12.6	73.92
1	0.6	1.00E+11	1.00E+16	1.00E+17	1.00E+14	1.00E+16	8.25	0.97	12.01	70.42
1	0.6	1.00E+11	1.00E+16	1.00E+17	1.00E+17	1.00E+11	7.37	1.12	8.61	76.42
1	0.6	1.00E+11	1.00E+16	1.00E+17	1.00E+17	1.00E+14	7.04	1.07	8.61	76.53
1	0.6	1.00E+11	1.00E+16	1.00E+17	1.00E+17	1.00E+16	5.82	0.89	8.56	76.12
1	0.6	1.00E+11	1.00E+16	1.00E+17	1.00E+19	1.00E+11	8.25	1.26	7.52	87.06
1	0.6	1.00E+11	1.00E+16	1.00E+17	1.00E+19	1.00E+14	8.13	1.24	7.52	86.89
1	0.6	1.00E+11	1.00E+16	1.00E+17	1.00E+19	1.00E+16	7.29	1.14	7.43	85.83
1	0.6	1.00E+11	1.00E+16	1.00E+19	1.00E+14	1.00E+11	7.16	0.98	9.75	75.27
1	0.6	1.00E+11	1.00E+16	1.00E+19	1.00E+14	1.00E+14	7.16	0.98	9.75	75.27
1	0.6	1.00E+11	1.00E+16	1.00E+19	1.00E+14	1.00E+16	7.14	0.98	9.73	75.19
1	0.6	1.00E+11	1.00E+16	1.00E+19	1.00E+17	1.00E+11	4.64	1.08	5.81	73.6
1	0.6	1.00E+11	1.00E+16	1.00E+19	1.00E+17	1.00E+14	4.64	1.08	5.81	73.6
1	0.6	1.00E+11	1.00E+16	1.00E+19	1.00E+17	1.00E+16	4.63	1.08	5.81	73.8
1	0.6	1.00E+11	1.00E+16	1.00E+19	1.00E+19	1.00E+11	4.35	1.22	4.32	82.85
1	0.6	1.00E+11	1.00E+16	1.00E+19	1.00E+19	1.00E+14	3.96	1.1	4.32	83.2
1	0.6	1.00E+11	1.00E+16	1.00E+19	1.00E+19	1.00E+16	3.25	0.92	4.32	81.71
1	0.6	1.00E+14	1.00E+11	1.00E+14	1.00E+14	1.00E+11	26.37	1.38	23.99	79.62
1	0.6	1.00E+14	1.00E+11	1.00E+14	1.00E+14	1.00E+14	20.99	1.12	23.96	78.09
1	0.6	1.00E+14	1.00E+11	1.00E+14	1.00E+14	1.00E+16	13.21	0.91	21.88	66.64
1	0.6	1.00E+14	1.00E+11	1.00E+14	1.00E+17	1.00E+11	27.35	1.38	24.04	82.37
1	0.6	1.00E+14	1.00E+11	1.00E+14	1.00E+17	1.00E+14	24.77	1.2	24.02	86.12
1	0.6	1.00E+14	1.00E+11	1.00E+14	1.00E+17	1.00E+16	17.99	1.09	22.3	73.76
1	0.6	1.00E+14	1.00E+11	1.00E+14	1.00E+19	1.00E+11	28.79	1.39	23.79	87
1	0.6	1.00E+14	1.00E+11	1.00E+14	1.00E+19	1.00E+14	27.23	1.31	23.78	87.35
1	0.6	1.00E+14	1.00E+11	1.00E+14	1.00E+19	1.00E+16	20.19	1.21	22.24	74.74
1	0.6	1.00E+14	1.00E+11	1.00E+17	1.00E+14	1.00E+11	15.6	1.37	12.87	88.76
1	0.6	1.00E+14	1.00E+11	1.00E+17	1.00E+14	1.00E+14	13.36	1.17	12.86	88.73
1	0.6	1.00E+14	1.00E+11	1.00E+17	1.00E+14	1.00E+16	10.55	1.06	12.28	80.94
1	0.6	1.00E+14	1.00E+11	1.00E+17	1.00E+17	1.00E+11	15.54	1.37	13.06	87.13
1	0.6	1.00E+14	1.00E+11	1.00E+17	1.00E+17	1.00E+14	12.02	1.1	13.06	83.41
1	0.6	1.00E+14	1.00E+11	1.00E+17	1.00E+17	1.00E+16	9.65	0.91	12.99	81.28
1	0.6	1.00E+14	1.00E+11	1.00E+17	1.00E+19	1.00E+11	15.82	1.37	12.98	88.62
1	0.6	1.00E+14	1.00E+11	1.00E+17	1.00E+19	1.00E+14	14.65	1.28	12.98	88.1
1	0.6	1.00E+14	1.00E+11	1.00E+17	1.00E+19	1.00E+16	12.81	1.16	12.77	86.69
1	0.6	1.00E+14	1.00E+11	1.00E+19	1.00E+14	1.00E+11	12.35	1.37	10.02	90.17
1	0.6	1.00E+14	1.00E+11	1.00E+19	1.00E+14	1.00E+14	11.56	1.28	10.02	90.06
1	0.6	1.00E+14	1.00E+11	1.00E+19	1.00E+14	1.00E+16	10.38	1.16	10	89.1
1	0.6	1.00E+14	1.00E+11	1.00E+19	1.00E+17	1.00E+11	12.4	1.37	10.02	90.55
1	0.6	1.00E+14	1.00E+11	1.00E+19	1.00E+17	1.00E+14	11.54	1.28	10.02	90.05
1	0.6	1.00E+14	1.00E+11	1.00E+19	1.00E+17	1.00E+16	10.37	1.16	10.02	89.24
1	0.6	1.00E+14	1.00E+11	1.00E+19	1.00E+19	1.00E+11	11.9	1.36	9.78	89.22
1	0.6	1.00E+14	1.00E+11	1.00E+19	1.00E+19	1.00E+14	9.47	1.14	9.78	84.93
1	0.6	1.00E+14	1.00E+11	1.00E+19	1.00E+19	1.00E+16	7.74	0.95	9.78	82.86
1	0.6	1.00E+14	1.00E+14	1.00E+14	1.00E+14	1.00E+11	23.27	1.21	23.98	80.31
1	0.6	1.00E+14	1.00E+14	1.00E+14	1.00E+14	1.00E+14	20.88	1.11	23.95	78.23
1	0.6	1.00E+14	1.00E+14	1.00E+14	1.00E+14	1.00E+16	13.19	0.91	21.88	66.59
1	0.6	1.00E+14	1.00E+14	1.00E+14	1.00E+17	1.00E+11	26.06	1.27	23.84	86.2
1	0.6	1.00E+14	1.00E+14	1.00E+14	1.00E+17	1.00E+14	24.53	1.2	23.82	86.1
1	0.6	1.00E+14	1.00E+14	1.00E+14	1.00E+17	1.00E+16	17.89	1.09	22.14	73.9
1	0.6	1.00E+14	1.00E+14	1.00E+14	1.00E+19	1.00E+11	28.25	1.37	23.6	87.34
1	0.6	1.00E+14	1.00E+14	1.00E+14	1.00E+19	1.00E+14	26.97	1.31	23.58	87.31
1	0.6	1.00E+14	1.00E+14	1.00E+14	1.00E+19	1.00E+16	20.08	1.21	22.07	74.89
1	0.6	1.00E+14	1.00E+14	1.00E+17	1.00E+14	1.00E+11	12.76	1.18	12.87	84.15
1	0.6	1.00E+14	1.00E+14	1.00E+17	1.00E+14	1.00E+14	12.66	1.15	12.86	85.63
1	0.6	1.00E+14	1.00E+14	1.00E+17	1.00E+14	1.00E+16	10.47	1.06	12.28	80.48
1	0.6	1.00E+14	1.00E+14	1.00E+17	1.00E+17	1.00E+11	14.19	1.25	12.92	87.91
1	0.6	1.00E+14	1.00E+14	1.00E+17	1.00E+17	1.00E+14	11.85	1.1	12.92	83.19
1	0.6	1.00E+14	1.00E+14	1.00E+17	1.00E+17	1.00E+16	9.53	0.91	12.86	81.11
1	0.6	1.00E+14	1.00E+14	1.00E+17	1.00E+19	1.00E+11	15.33	1.35	12.79	88.53
1	0.6	1.00E+14	1.00E+14	1.00E+17	1.00E+19	1.00E+14	14.41	1.28	12.79	88.05
1	0.6	1.00E+14	1.00E+14	1.00E+17	1.00E+19	1.00E+16	12.61	1.16	12.58	86.66
1	0.6	1.00E+14	1.00E+14	1.00E+19	1.00E+14	1.00E+11	9.9	1.17	10.02	84.43
1	0.6	1.00E+14	1.00E+14	1.00E+19	1.00E+14	1.00E+14	9.9	1.17	10.02	84.47
1	0.6	1.00E+14	1.00E+14	1.00E+19	1.00E+14	1.00E+16	9.82	1.14	10	85.87
1	0.6	1.00E+14	1.00E+14	1.00E+19	1.00E+17	1.00E+11	10.88	1.24	9.91	88.45
1	0.6	1.00E+14	1.00E+14	1.00E+19	1.00E+17	1.00E+14	10.82	1.24	9.91	88.46
1	0.6	1.00E+14	1.00E+14	1.00E+19	1.00E+17	1.00E+16	10.17	1.16	9.9	88.7
1	0.6	1.00E+14	1.00E+14	1.00E+19	1.00E+19	1.00E+11	11.49	1.34	9.59	89.23
1	0.6	1.00E+14	1.00E+14	1.00E+19	1.00E+19	1.00E+14	9.28	1.14	9.59	84.91
1	0.6	1.00E+14	1.00E+14	1.00E+19	1.00E+19	1.00E+16	7.58	0.95	9.59	82.83
1	0.6	1.00E+14	1.00E+16	1.00E+14	1.00E+14	1.00E+11	16.87	1.03	23.01	71.06
1	0.6	1.00E+14	1.00E+16	1.00E+14	1.00E+14	1.00E+14	16.62	1.02	22.98	70.6
1	0.6	1.00E+14	1.00E+16	1.00E+14	1.00E+14	1.00E+16	12.02	0.9	21.07	63.71
1	0.6	1.00E+14	1.00E+16	1.00E+14	1.00E+17	1.00E+11	18.41	1.17	18.35	85.82
1	0.6	1.00E+14	1.00E+16	1.00E+14	1.00E+17	1.00E+14	18.19	1.16	18.34	85.48
1	0.6	1.00E+14	1.00E+16	1.00E+14	1.00E+17	1.00E+16	15.17	1.09	17.62	78.99
1	0.6	1.00E+14	1.00E+16	1.00E+14	1.00E+19	1.00E+11	20.42	1.29	18.17	87.23
1	0.6	1.00E+14	1.00E+16	1.00E+14	1.00E+19	1.00E+14	20.22	1.28	18.17	87.05
1	0.6	1.00E+14	1.00E+16	1.00E+14	1.00E+19	1.00E+16	17.07	1.21	17.53	80.44
1	0.6	1.00E+14	1.00E+16	1.00E+17	1.00E+14	1.00E+11	9.06	0.98	12.48	74
1	0.6	1.00E+14	1.00E+16	1.00E+17	1.00E+14	1.00E+14	9.04	0.98	12.47	73.94
1	0.6	1.00E+14	1.00E+16	1.00E+17	1.00E+14	1.00E+16	8.18	0.97	11.91	70.53
1	0.6	1.00E+14	1.00E+16	1.00E+17	1.00E+17	1.00E+11	7.25	1.12	8.48	76.26
1	0.6	1.00E+14	1.00E+16	1.00E+17	1.00E+17	1.00E+14	6.92	1.07	8.48	76.41
1	0.6	1.00E+14	1.00E+16	1.00E+17	1.00E+17	1.00E+16	5.72	0.89	8.43	76.05
1	0.6	1.00E+14	1.00E+16	1.00E+17	1.00E+19	1.00E+11	8.1	1.26	7.4	86.93
1	0.6	1.00E+14	1.00E+16	1.00E+17	1.00E+19	1.00E+14	7.98	1.24	7.4	86.77
1	0.6	1.00E+14	1.00E+16	1.00E+17	1.00E+19	1.00E+16	7.15	1.14	7.31	85.71
1	0.6	1.00E+14	1.00E+16	1.00E+19	1.00E+14	1.00E+11	7.16	0.98	9.75	75.27
1	0.6	1.00E+14	1.00E+16	1.00E+19	1.00E+14	1.00E+14	7.16	0.98	9.75	75.27
1	0.6	1.00E+14	1.00E+16	1.00E+19	1.00E+14	1.00E+16	7.14	0.98	9.73	75.19
1	0.6	1.00E+14	1.00E+16	1.00E+19	1.00E+17	1.00E+11	4.64	1.08	5.81	73.59
1	0.6	1.00E+14	1.00E+16	1.00E+19	1.00E+17	1.00E+14	4.64	1.08	5.81	73.59
1	0.6	1.00E+14	1.00E+16	1.00E+19	1.00E+17	1.00E+16	4.63	1.08	5.81	73.79
1	0.6	1.00E+14	1.00E+16	1.00E+19	1.00E+19	1.00E+11	4.35	1.22	4.31	82.84
1	0.6	1.00E+14	1.00E+16	1.00E+19	1.00E+19	1.00E+14	3.96	1.1	4.31	83.19
1	0.6	1.00E+14	1.00E+16	1.00E+19	1.00E+19	1.00E+16	3.25	0.92	4.31	81.71
1	0.6	1.00E+16	1.00E+11	1.00E+14	1.00E+14	1.00E+11	12.02	1.36	19.6	45.06
1	0.6	1.00E+16	1.00E+11	1.00E+14	1.00E+14	1.00E+14	9.9	1.08	19.58	46.85
1	0.6	1.00E+16	1.00E+11	1.00E+14	1.00E+14	1.00E+16	7.46	0.87	17.98	47.94
1	0.6	1.00E+16	1.00E+11	1.00E+14	1.00E+17	1.00E+11	14.17	1.36	22.29	46.69
1	0.6	1.00E+16	1.00E+11	1.00E+14	1.00E+17	1.00E+14	14.12	1.17	22.27	54.07
1	0.6	1.00E+16	1.00E+11	1.00E+14	1.00E+17	1.00E+16	11.56	1.06	20.69	52.7
1	0.6	1.00E+16	1.00E+11	1.00E+14	1.00E+19	1.00E+11	16.11	1.37	22.29	52.77
1	0.6	1.00E+16	1.00E+11	1.00E+14	1.00E+19	1.00E+14	16.06	1.29	22.27	56
1	0.6	1.00E+16	1.00E+11	1.00E+14	1.00E+19	1.00E+16	13.39	1.18	20.85	54.37
1	0.6	1.00E+16	1.00E+11	1.00E+17	1.00E+14	1.00E+11	12.2	1.36	10.1	88.86
1	0.6	1.00E+16	1.00E+11	1.00E+17	1.00E+14	1.00E+14	10.47	1.16	10.1	89.01
1	0.6	1.00E+16	1.00E+11	1.00E+17	1.00E+14	1.00E+16	8.97	1.06	10.01	84.7
1	0.6	1.00E+16	1.00E+11	1.00E+17	1.00E+17	1.00E+11	12.11	1.36	10.17	87.64
1	0.6	1.00E+16	1.00E+11	1.00E+17	1.00E+17	1.00E+14	9.31	1.09	10.17	83.85
1	0.6	1.00E+16	1.00E+11	1.00E+17	1.00E+17	1.00E+16	7.53	0.9	10.16	81.95
1	0.6	1.00E+16	1.00E+11	1.00E+17	1.00E+19	1.00E+11	12.25	1.37	9.99	89.69
1	0.6	1.00E+16	1.00E+11	1.00E+17	1.00E+19	1.00E+14	11.3	1.27	9.98	88.84
1	0.6	1.00E+16	1.00E+11	1.00E+17	1.00E+19	1.00E+16	9.79	1.15	9.77	87.07
1	0.6	1.00E+16	1.00E+11	1.00E+19	1.00E+14	1.00E+11	12.22	1.37	9.93	90.16
1	0.6	1.00E+16	1.00E+11	1.00E+19	1.00E+14	1.00E+14	11.45	1.28	9.93	90.06
1	0.6	1.00E+16	1.00E+11	1.00E+19	1.00E+14	1.00E+16	10.28	1.16	9.91	89.11
1	0.6	1.00E+16	1.00E+11	1.00E+19	1.00E+17	1.00E+11	12.28	1.37	9.93	90.55
1	0.6	1.00E+16	1.00E+11	1.00E+19	1.00E+17	1.00E+14	11.43	1.28	9.93	90.05
1	0.6	1.00E+16	1.00E+11	1.00E+19	1.00E+17	1.00E+16	10.27	1.16	9.93	89.25
1	0.6	1.00E+16	1.00E+11	1.00E+19	1.00E+19	1.00E+11	11.78	1.36	9.69	89.22
1	0.6	1.00E+16	1.00E+11	1.00E+19	1.00E+19	1.00E+14	9.38	1.14	9.69	84.94
1	0.6	1.00E+16	1.00E+11	1.00E+19	1.00E+19	1.00E+16	7.66	0.95	9.69	82.85
1	0.6	1.00E+16	1.00E+14	1.00E+14	1.00E+14	1.00E+11	10.52	1.17	19.59	45.91
1	0.6	1.00E+16	1.00E+14	1.00E+14	1.00E+14	1.00E+14	9.84	1.07	19.57	46.88
1	0.6	1.00E+16	1.00E+14	1.00E+14	1.00E+14	1.00E+16	7.44	0.86	17.97	47.88
1	0.6	1.00E+16	1.00E+14	1.00E+14	1.00E+17	1.00E+11	14.02	1.25	22.11	50.9
1	0.6	1.00E+16	1.00E+14	1.00E+14	1.00E+17	1.00E+14	13.97	1.17	22.09	54.01
1	0.6	1.00E+16	1.00E+14	1.00E+14	1.00E+17	1.00E+16	11.48	1.06	20.55	52.7
1	0.6	1.00E+16	1.00E+14	1.00E+14	1.00E+19	1.00E+11	15.94	1.35	22.1	53.47
1	0.6	1.00E+16	1.00E+14	1.00E+14	1.00E+19	1.00E+14	15.89	1.29	22.08	55.94
1	0.6	1.00E+16	1.00E+14	1.00E+14	1.00E+19	1.00E+16	13.3	1.18	20.69	54.39
1	0.6	1.00E+16	1.00E+14	1.00E+17	1.00E+14	1.00E+11	9.94	1.17	10.1	84.3
1	0.6	1.00E+16	1.00E+14	1.00E+17	1.00E+14	1.00E+14	9.88	1.14	10.1	85.7
1	0.6	1.00E+16	1.00E+14	1.00E+17	1.00E+14	1.00E+16	8.89	1.06	10.01	84.17
1	0.6	1.00E+16	1.00E+14	1.00E+17	1.00E+17	1.00E+11	11.01	1.24	10.03	88.32
1	0.6	1.00E+16	1.00E+14	1.00E+17	1.00E+17	1.00E+14	9.15	1.09	10.03	83.55
1	0.6	1.00E+16	1.00E+14	1.00E+17	1.00E+17	1.00E+16	7.41	0.9	10.02	81.74
1	0.6	1.00E+16	1.00E+14	1.00E+17	1.00E+19	1.00E+11	11.82	1.35	9.79	89.59
1	0.6	1.00E+16	1.00E+14	1.00E+17	1.00E+19	1.00E+14	11.07	1.27	9.79	88.84
1	0.6	1.00E+16	1.00E+14	1.00E+17	1.00E+19	1.00E+16	9.59	1.15	9.58	87.06
1	0.6	1.00E+16	1.00E+14	1.00E+19	1.00E+14	1.00E+11	9.8	1.17	9.93	84.43
1	0.6	1.00E+16	1.00E+14	1.00E+19	1.00E+14	1.00E+14	9.8	1.17	9.93	84.47
1	0.6	1.00E+16	1.00E+14	1.00E+19	1.00E+14	1.00E+16	9.73	1.14	9.91	85.88
1	0.6	1.00E+16	1.00E+14	1.00E+19	1.00E+17	1.00E+11	10.77	1.24	9.81	88.43
1	0.6	1.00E+16	1.00E+14	1.00E+19	1.00E+17	1.00E+14	10.72	1.23	9.81	88.46
1	0.6	1.00E+16	1.00E+14	1.00E+19	1.00E+17	1.00E+16	10.07	1.16	9.81	88.7
1	0.6	1.00E+16	1.00E+14	1.00E+19	1.00E+19	1.00E+11	11.38	1.34	9.5	89.21
1	0.6	1.00E+16	1.00E+14	1.00E+19	1.00E+19	1.00E+14	9.18	1.14	9.5	84.91
1	0.6	1.00E+16	1.00E+14	1.00E+19	1.00E+19	1.00E+16	7.5	0.95	9.5	82.83
1	0.6	1.00E+16	1.00E+16	1.00E+14	1.00E+14	1.00E+11	7.69	0.99	18.77	41.49
1	0.6	1.00E+16	1.00E+16	1.00E+14	1.00E+14	1.00E+14	7.67	0.98	18.75	41.82
1	0.6	1.00E+16	1.00E+16	1.00E+14	1.00E+14	1.00E+16	6.4	0.85	17.27	43.81
1	0.6	1.00E+16	1.00E+16	1.00E+14	1.00E+17	1.00E+11	10.05	1.13	17.12	51.8
1	0.6	1.00E+16	1.00E+16	1.00E+14	1.00E+17	1.00E+14	10.04	1.12	17.11	52.19
1	0.6	1.00E+16	1.00E+16	1.00E+14	1.00E+17	1.00E+16	9.17	1.05	16.47	53.07
1	0.6	1.00E+16	1.00E+16	1.00E+14	1.00E+19	1.00E+11	11.65	1.25	17.14	54.23
1	0.6	1.00E+16	1.00E+16	1.00E+14	1.00E+19	1.00E+14	11.63	1.24	17.13	54.6
1	0.6	1.00E+16	1.00E+16	1.00E+14	1.00E+19	1.00E+16	10.7	1.17	16.56	55.19
1	0.6	1.00E+16	1.00E+16	1.00E+17	1.00E+14	1.00E+11	7.1	0.97	9.81	74.56
1	0.6	1.00E+16	1.00E+16	1.00E+17	1.00E+14	1.00E+14	7.1	0.97	9.81	74.54
1	0.6	1.00E+16	1.00E+16	1.00E+17	1.00E+14	1.00E+16	6.9	0.97	9.73	73.23
1	0.6	1.00E+16	1.00E+16	1.00E+17	1.00E+17	1.00E+11	4.52	1.1	5.59	73.19
1	0.6	1.00E+16	1.00E+16	1.00E+17	1.00E+17	1.00E+14	4.33	1.05	5.59	73.91
1	0.6	1.00E+16	1.00E+16	1.00E+17	1.00E+17	1.00E+16	3.65	0.88	5.59	74.68
1	0.6	1.00E+16	1.00E+16	1.00E+17	1.00E+19	1.00E+11	4.81	1.25	4.4	87.78
1	0.6	1.00E+16	1.00E+16	1.00E+17	1.00E+19	1.00E+14	4.74	1.23	4.4	87.51
1	0.6	1.00E+16	1.00E+16	1.00E+17	1.00E+19	1.00E+16	4.18	1.13	4.31	85.97
1	0.6	1.00E+16	1.00E+16	1.00E+19	1.00E+14	1.00E+11	7.09	0.97	9.66	75.28
1	0.6	1.00E+16	1.00E+16	1.00E+19	1.00E+14	1.00E+14	7.09	0.97	9.66	75.28
1	0.6	1.00E+16	1.00E+16	1.00E+19	1.00E+14	1.00E+16	7.07	0.97	9.65	75.22
1	0.6	1.00E+16	1.00E+16	1.00E+19	1.00E+17	1.00E+11	4.55	1.08	5.71	73.42
1	0.6	1.00E+16	1.00E+16	1.00E+19	1.00E+17	1.00E+14	4.55	1.08	5.71	73.42
1	0.6	1.00E+16	1.00E+16	1.00E+19	1.00E+17	1.00E+16	4.54	1.08	5.71	73.64
1	0.6	1.00E+16	1.00E+16	1.00E+19	1.00E+19	1.00E+11	4.24	1.22	4.22	82.77
1	0.6	1.00E+16	1.00E+16	1.00E+19	1.00E+19	1.00E+14	3.87	1.1	4.22	83.17
1	0.6	1.00E+16	1.00E+16	1.00E+19	1.00E+19	1.00E+16	3.17	0.92	4.22	81.67
1	1.2	1.00E+11	1.00E+11	1.00E+14	1.00E+14	1.00E+11	31.96	1.39	26.74	86.16
1	1.2	1.00E+11	1.00E+11	1.00E+14	1.00E+14	1.00E+14	23.47	1.13	26.7	77.74
1	1.2	1.00E+11	1.00E+11	1.00E+14	1.00E+14	1.00E+16	12.99	0.93	23.5	59.53
1	1.2	1.00E+11	1.00E+11	1.00E+14	1.00E+17	1.00E+11	32.52	1.39	26.78	87.55
1	1.2	1.00E+11	1.00E+11	1.00E+14	1.00E+17	1.00E+14	28.02	1.2	26.75	87.15
1	1.2	1.00E+11	1.00E+11	1.00E+14	1.00E+17	1.00E+16	19.45	1.1	24.55	72.3
1	1.2	1.00E+11	1.00E+11	1.00E+14	1.00E+19	1.00E+11	32.92	1.4	26.32	89.55
1	1.2	1.00E+11	1.00E+11	1.00E+14	1.00E+19	1.00E+14	30.59	1.32	26.29	88.48
1	1.2	1.00E+11	1.00E+11	1.00E+14	1.00E+19	1.00E+16	21.73	1.22	24.35	73.33
1	1.2	1.00E+11	1.00E+11	1.00E+17	1.00E+14	1.00E+11	19.08	1.37	15.72	88.55
1	1.2	1.00E+11	1.00E+11	1.00E+17	1.00E+14	1.00E+14	16.34	1.18	15.7	88.45
1	1.2	1.00E+11	1.00E+11	1.00E+17	1.00E+14	1.00E+16	12.78	1.07	14.75	81.03
1	1.2	1.00E+11	1.00E+11	1.00E+17	1.00E+17	1.00E+11	19.07	1.37	15.9	87.44
1	1.2	1.00E+11	1.00E+11	1.00E+17	1.00E+17	1.00E+14	14.79	1.11	15.9	83.62
1	1.2	1.00E+11	1.00E+11	1.00E+17	1.00E+17	1.00E+16	11.92	0.92	15.84	81.64
1	1.2	1.00E+11	1.00E+11	1.00E+17	1.00E+19	1.00E+11	19.21	1.38	15.61	89.08
1	1.2	1.00E+11	1.00E+11	1.00E+17	1.00E+19	1.00E+14	17.76	1.29	15.61	88.45
1	1.2	1.00E+11	1.00E+11	1.00E+17	1.00E+19	1.00E+16	15.51	1.16	15.35	86.94
1	1.2	1.00E+11	1.00E+11	1.00E+19	1.00E+14	1.00E+11	15.68	1.37	12.75	89.76
1	1.2	1.00E+11	1.00E+11	1.00E+19	1.00E+14	1.00E+14	14.75	1.29	12.75	89.95
1	1.2	1.00E+11	1.00E+11	1.00E+19	1.00E+14	1.00E+16	13.22	1.17	12.72	88.79
1	1.2	1.00E+11	1.00E+11	1.00E+19	1.00E+17	1.00E+11	15.8	1.37	12.75	90.42
1	1.2	1.00E+11	1.00E+11	1.00E+19	1.00E+17	1.00E+14	14.75	1.28	12.75	90.08
1	1.2	1.00E+11	1.00E+11	1.00E+19	1.00E+17	1.00E+16	13.25	1.17	12.74	89.22
1	1.2	1.00E+11	1.00E+11	1.00E+19	1.00E+19	1.00E+11	15.06	1.37	12.29	89.43
1	1.2	1.00E+11	1.00E+11	1.00E+19	1.00E+19	1.00E+14	12.02	1.15	12.29	85.07
1	1.2	1.00E+11	1.00E+11	1.00E+19	1.00E+19	1.00E+16	9.85	0.96	12.29	83.08
1	1.2	1.00E+11	1.00E+14	1.00E+14	1.00E+14	1.00E+11	25.44	1.18	26.71	80.6
1	1.2	1.00E+11	1.00E+14	1.00E+14	1.00E+14	1.00E+14	23.01	1.11	26.67	77.42
1	1.2	1.00E+11	1.00E+14	1.00E+14	1.00E+14	1.00E+16	12.93	0.93	23.48	59.4
1	1.2	1.00E+11	1.00E+14	1.00E+14	1.00E+17	1.00E+11	28.88	1.26	25.98	88.54
1	1.2	1.00E+11	1.00E+14	1.00E+14	1.00E+17	1.00E+14	27.1	1.2	25.96	87.16
1	1.2	1.00E+11	1.00E+14	1.00E+14	1.00E+17	1.00E+16	19.06	1.1	23.9	72.8
1	1.2	1.00E+11	1.00E+14	1.00E+14	1.00E+19	1.00E+11	31.25	1.37	25.59	89.39
1	1.2	1.00E+11	1.00E+14	1.00E+14	1.00E+19	1.00E+14	29.67	1.31	25.56	88.46
1	1.2	1.00E+11	1.00E+14	1.00E+14	1.00E+19	1.00E+16	21.32	1.22	23.74	73.85
1	1.2	1.00E+11	1.00E+14	1.00E+17	1.00E+14	1.00E+11	14.93	1.15	15.7	82.58
1	1.2	1.00E+11	1.00E+14	1.00E+17	1.00E+14	1.00E+14	14.86	1.14	15.69	83.26
1	1.2	1.00E+11	1.00E+14	1.00E+17	1.00E+14	1.00E+16	12.52	1.06	14.73	79.89
1	1.2	1.00E+11	1.00E+14	1.00E+17	1.00E+17	1.00E+11	16.59	1.24	15.26	87.85
1	1.2	1.00E+11	1.00E+14	1.00E+17	1.00E+17	1.00E+14	14.07	1.11	15.26	83.1
1	1.2	1.00E+11	1.00E+14	1.00E+17	1.00E+17	1.00E+16	11.36	0.92	15.19	81.22
1	1.2	1.00E+11	1.00E+14	1.00E+17	1.00E+19	1.00E+11	17.85	1.35	14.89	88.89
1	1.2	1.00E+11	1.00E+14	1.00E+17	1.00E+19	1.00E+14	16.89	1.28	14.89	88.37
1	1.2	1.00E+11	1.00E+14	1.00E+17	1.00E+19	1.00E+16	14.77	1.16	14.64	86.88
1	1.2	1.00E+11	1.00E+14	1.00E+19	1.00E+14	1.00E+11	12.06	1.14	12.73	82.81
1	1.2	1.00E+11	1.00E+14	1.00E+19	1.00E+14	1.00E+14	12.06	1.14	12.73	82.82
1	1.2	1.00E+11	1.00E+14	1.00E+19	1.00E+14	1.00E+16	11.99	1.13	12.71	83.42
1	1.2	1.00E+11	1.00E+14	1.00E+19	1.00E+17	1.00E+11	13.19	1.23	12.15	88.27
1	1.2	1.00E+11	1.00E+14	1.00E+19	1.00E+17	1.00E+14	13.17	1.23	12.15	88.32
1	1.2	1.00E+11	1.00E+14	1.00E+19	1.00E+17	1.00E+16	12.46	1.16	12.15	88.32
1	1.2	1.00E+11	1.00E+14	1.00E+19	1.00E+19	1.00E+11	13.87	1.34	11.58	89.37
1	1.2	1.00E+11	1.00E+14	1.00E+19	1.00E+19	1.00E+14	11.28	1.15	11.58	84.97
1	1.2	1.00E+11	1.00E+14	1.00E+19	1.00E+19	1.00E+16	9.24	0.96	11.58	82.99
1	1.2	1.00E+11	1.00E+16	1.00E+14	1.00E+14	1.00E+11	15.72	1.02	24.13	64.07
[truncated: 188 more rows]
